# Supplementary material for: LINC01119 negatively regulates osteogenic differentiation of mesenchymal stem cells via the Wnt pathway by targeting FZD4
Source: Stem Cell Res Ther. 2022 Jan 29;13:43. doi: 10.1186/s13287-022-02726-1 (PMC8800246; doi:10.1186/s13287-022-02726-1)
Supplement: Supplementary file 1 — Additional file 1. The data of differentially expressed genes (DEGs) in osteogenic differentiation of MSC at 12h with that at 0 h. the result identified 592 DEGs in this group. [file 13287_2022_2726_MOESM1_ESM.xls]

## Sheet: Additional file 1
Ensembl ID	GeneName	Biotype	logFC	P.Value	adj.P.Val	t	B
ENSG00000148677	ANKRD1	protein_coding	2.03	1.91e-09	3.41e-05	-44.6772	10.8851
ENSG00000189221	MAOA	protein_coding	1.74	2.1e-09	3.41e-05	-44.036	10.8427
ENSG00000136244	IL6	protein_coding	-3.08	2.88e-09	3.52e-05	41.9527	10.6952
ENSG00000167772	ANGPTL4	protein_coding	1.62	3.63e-09	3.54e-05	-40.5129	10.5837
ENSG00000170214	ADRA1B	protein_coding	2.32	5.12e-09	3.75e-05	-38.4521	10.4085
ENSG00000109906	ZBTB16	protein_coding	1.94	6.38e-09	3.75e-05	-37.1821	10.2905
ENSG00000107562	CXCL12	protein_coding	-2.54	6.6e-09	3.75e-05	36.9926	10.2722
ENSG00000185742	C11orf87	protein_coding	-2.08	6.92e-09	3.75e-05	36.7282	10.2463
ENSG00000157514	TSC22D3	protein_coding	2.8	8.18e-09	3.99e-05	-35.8025	10.1527
ENSG00000120129	DUSP1	protein_coding	1.77	1.09e-08	4.65e-05	-34.2552	9.98482
ENSG00000162614	NEXN	protein_coding	2	1.22e-08	4.65e-05	-33.6795	9.91851
ENSG00000135069	PSAT1	protein_coding	-1.47	1.24e-08	4.65e-05	33.5906	9.90807
ENSG00000115468	EFHD1	protein_coding	1.73	1.36e-08	4.65e-05	-33.1546	9.8561
ENSG00000134243	SORT1	protein_coding	2.28	1.43e-08	4.65e-05	-32.8739	9.82194
ENSG00000171345	KRT19	protein_coding	-2.1	1.53e-08	4.65e-05	32.5654	9.78374
ENSG00000102760	RGCC	protein_coding	3.3	1.79e-08	5.06e-05	-31.7888	9.68448
ENSG00000118985	ELL2	protein_coding	1.38	1.87e-08	5.06e-05	-31.5784	9.65679
ENSG00000180730	SHISA2	protein_coding	-1.79	2.06e-08	5.29e-05	31.1107	9.59399
ENSG00000134259	NGF	protein_coding	-2.15	2.29e-08	5.4e-05	30.6127	9.52517
ENSG00000139508	SLC46A3	protein_coding	2.74	2.34e-08	5.4e-05	-30.5035	9.5098
ENSG00000183578	TNFAIP8L3	protein_coding	1.5	2.44e-08	5.4e-05	-30.3251	9.48446
ENSG00000134107	BHLHE40	protein_coding	-2	2.59e-08	5.49e-05	30.0515	9.44509
ENSG00000158716	DUSP23	protein_coding	1.87	3.09e-08	6.28e-05	-29.2449	9.32511
ENSG00000150907	FOXO1	protein_coding	1.56	3.22e-08	6.29e-05	-29.0583	9.29651
ENSG00000169908	TM4SF1	protein_coding	-1.7	4.07e-08	7.63e-05	28.0473	9.13562
ENSG00000176595	KBTBD11	protein_coding	1.33	4.62e-08	8.05e-05	-27.5045	9.04494
ENSG00000076716	GPC4	protein_coding	1.46	4.8e-08	8.07e-05	-27.3488	9.01837
ENSG00000167641	PPP1R14A	protein_coding	2.74	5.13e-08	8.35e-05	-27.0674	8.96965
ENSG00000079257	LXN	protein_coding	-1.47	5.64e-08	8.89e-05	26.6774	8.90068
ENSG00000165507	C10orf10	protein_coding	1.54	6.16e-08	9.03e-05	-26.325	8.83685
ENSG00000253368	TRNP1	protein_coding	1.92	6.26e-08	9.03e-05	-26.2574	8.82444
ENSG00000173641	HSPB7	protein_coding	2.06	6.29e-08	9.03e-05	-26.2391	8.82107
ENSG00000136859	ANGPTL2	protein_coding	-1.42	6.8e-08	9.32e-05	25.9286	8.7633
ENSG00000169715	MT1E	protein_coding	2.19	6.88e-08	9.32e-05	-25.8864	8.75536
ENSG00000138356	AOX1	protein_coding	2	7.2e-08	9.5e-05	-25.7026	8.72053
ENSG00000131634	TMEM204	protein_coding	1.18	7.46e-08	9.58e-05	-25.5653	8.69422
ENSG00000128567	PODXL	protein_coding	-1.6	7.77e-08	9.73e-05	25.4047	8.66316
ENSG00000096060	FKBP5	protein_coding	3.72	8.39e-08	9.99e-05	-25.1099	8.60529
ENSG00000119326	CTNNAL1	protein_coding	-0.812	9.83e-08	0.0001143	24.5091	8.48381
ENSG00000071282	LMCD1	protein_coding	1.34	1.09e-07	0.0001242	-24.1118	8.40077
ENSG00000125144	MT1G	protein_coding	2.53	1.13e-07	0.0001252	-23.9966	8.37629
ENSG00000114480	GBE1	protein_coding	0.851	1.2e-07	0.0001298	-23.7846	8.33072
ENSG00000168209	DDIT4	protein_coding	1.13	1.27e-07	0.0001344	-23.5786	8.28582
ENSG00000157168	NRG1	protein_coding	-0.904	1.32e-07	0.0001371	23.4284	8.25267
ENSG00000120549	KIAA1217	protein_coding	-1.03	1.4e-07	0.0001393	23.223	8.20682
ENSG00000137266	SLC22A23	protein_coding	-1.29	1.42e-07	0.0001393	23.1745	8.19589
ENSG00000113070	HBEGF	protein_coding	-1.24	1.46e-07	0.0001393	23.0818	8.17491
ENSG00000143127	ITGA10	protein_coding	1.18	1.51e-07	0.0001418	-22.95	8.14485
ENSG00000107738	C10orf54	protein_coding	1.36	1.56e-07	0.0001438	-22.8337	8.1181
ENSG00000130513	GDF15	protein_coding	-1.6	1.62e-07	0.0001467	22.7	8.08709
ENSG00000169744	LDB2	protein_coding	-2.22	1.75e-07	0.0001555	22.4344	8.02462
ENSG00000177283	FZD8	protein_coding	-0.722	1.79e-07	0.0001563	22.3555	8.00584
ENSG00000110031	LPXN	protein_coding	-1.69	1.86e-07	0.000159	22.2367	7.97739
ENSG00000184304	PRKD1	protein_coding	1.15	1.91e-07	0.0001609	-22.1365	7.95319
ENSG00000184292	TACSTD2	protein_coding	1.08	2.24e-07	0.0001835	-21.613	7.82403
ENSG00000100234	TIMP3	protein_coding	-1.29	2.26e-07	0.0001835	21.5842	7.81677
ENSG00000136478	TEX2	protein_coding	0.917	2.42e-07	0.0001938	-21.3501	7.75734
ENSG00000158246	FAM46B	protein_coding	1.36	2.57e-07	0.000202	-21.1615	7.70874
ENSG00000137965	IFI44	protein_coding	-1.3	2.98e-07	0.0002261	20.6814	7.58204
ENSG00000125965	GDF5	protein_coding	-0.999	3.21e-07	0.0002318	20.4492	7.51921
ENSG00000148426	PROSER2	protein_coding	1.07	3.23e-07	0.0002318	-20.427	7.51314
ENSG00000144476	ACKR3	protein_coding	-1.5	3.33e-07	0.000235	20.3295	7.48638
ENSG00000119714	GPR68	protein_coding	-1.37	3.37e-07	0.000235	20.2944	7.4767
ENSG00000188042	ARL4C	protein_coding	-0.674	3.59e-07	0.0002449	20.0951	7.42132
ENSG00000137942	FNBP1L	protein_coding	1.27	3.61e-07	0.0002449	-20.0783	7.41661
ENSG00000198947	DMD	protein_coding	0.769	3.68e-07	0.000246	-20.0225	7.40093
ENSG00000041353	RAB27B	protein_coding	-1.88	3.77e-07	0.0002486	19.946	7.37932
ENSG00000172939	OXSR1	protein_coding	0.72	3.82e-07	0.0002486	-19.908	7.36855
ENSG00000162545	CAMK2N1	protein_coding	1.7	3.96e-07	0.0002515	-19.8002	7.33785
ENSG00000239332	LINC01119	lncRNA	-1.43	3.97e-07	0.0002515	19.7914	7.33533
ENSG00000141401	IMPA2	protein_coding	2.07	4.14e-07	0.0002591	-19.6623	7.29821
ENSG00000164171	ITGA2	protein_coding	-0.946	4.55e-07	0.0002765	19.3772	7.21495
ENSG00000128294	TPST2	protein_coding	-0.692	4.62e-07	0.0002765	19.3325	7.20174
ENSG00000204103	MAFB	protein_coding	-1.44	4.68e-07	0.0002765	19.2982	7.19157
ENSG00000145358	DDIT4L	protein_coding	-0.748	4.74e-07	0.0002765	19.2612	7.18059
ENSG00000125384	PTGER2	protein_coding	1.55	4.76e-07	0.0002765	-19.2461	7.17607
ENSG00000082497	SERTAD4	protein_coding	-1.07	4.97e-07	0.0002834	19.1169	7.13739
ENSG00000115758	ODC1	protein_coding	-0.778	4.99e-07	0.0002834	19.1047	7.13374
ENSG00000090376	IRAK3	protein_coding	0.78	5.2e-07	0.0002909	-18.9879	7.09841
ENSG00000105643	ARRDC2	protein_coding	1.03	5.32e-07	0.0002909	-18.918	7.07713
ENSG00000177606	JUN	protein_coding	-1.61	5.36e-07	0.0002909	18.8956	7.07027
ENSG00000115363	EVA1A	protein_coding	-1.32	5.88e-07	0.0003106	18.6313	6.98866
ENSG00000213694	S1PR3	protein_coding	1.4	5.92e-07	0.0003106	-18.6111	6.98236
ENSG00000139289	PHLDA1	protein_coding	-2.01	6.48e-07	0.0003365	18.3533	6.90104
ENSG00000117152	RGS4	protein_coding	-1.52	6.71e-07	0.0003445	18.2572	6.87031
ENSG00000144063	MALL	protein_coding	-1.22	6.99e-07	0.0003485	18.1424	6.83335
ENSG00000147119	CHST7	protein_coding	1.08	7.03e-07	0.0003485	-18.124	6.82737
ENSG00000134363	FST	protein_coding	-1.02	7.07e-07	0.0003485	18.1093	6.8226
ENSG00000205364	MT1M	protein_coding	2.53	7.31e-07	0.0003569	-18.0151	6.79194
ENSG00000164850	GPER1	protein_coding	-0.748	7.68e-07	0.0003711	17.8792	6.7473
ENSG00000044574	HSPA5	protein_coding	0.94	7.84e-07	0.0003753	-17.821	6.72806
ENSG00000123610	TNFAIP6	protein_coding	-1.52	8.36e-07	0.0003919	17.648	6.67028
ENSG00000187288	CIDEC	protein_coding	3.09	8.54e-07	0.0003919	-17.5895	6.65057
ENSG00000159208	CIART	protein_coding	-1.05	8.56e-07	0.0003919	17.5831	6.64844
ENSG00000118689	FOXO3	protein_coding	1.05	8.6e-07	0.0003919	-17.5701	6.64403
ENSG00000185112	FAM43A	protein_coding	1.19	8.63e-07	0.0003919	-17.562	6.64128
ENSG00000143473	KCNH1	protein_coding	-0.701	8.67e-07	0.0003919	17.5476	6.63642
ENSG00000205336	ADGRG1	protein_coding	-1.41	8.75e-07	0.000392	17.5221	6.62777
ENSG00000078401	EDN1	protein_coding	0.855	8.89e-07	0.0003946	-17.4791	6.61316
ENSG00000186417	GLDN	protein_coding	0.801	9.2e-07	0.0004045	-17.3886	6.58223
ENSG00000107796	ACTA2	protein_coding	1.56	9.36e-07	0.0004072	-17.3422	6.56631
ENSG00000112079	STK38	protein_coding	0.875	9.43e-07	0.0004072	-17.3225	6.55952
ENSG00000110756	HPS5	protein_coding	0.749	9.52e-07	0.0004073	-17.2981	6.55111
ENSG00000049192	ADAMTS6	protein_coding	-0.786	9.96e-07	0.0004225	17.1776	6.5093
ENSG00000165891	E2F7	protein_coding	-0.991	1.04e-06	0.0004384	17.0572	6.46713
ENSG00000164379	FOXQ1	protein_coding	-1.04	1.11e-06	0.0004637	16.8877	6.40709
ENSG00000145715	RASA1	protein_coding	-1.31	1.15e-06	0.0004763	16.7955	6.37411
ENSG00000141469	SLC14A1	protein_coding	-1.77	1.17e-06	0.0004813	16.7468	6.3566
ENSG00000142632	ARHGEF19	protein_coding	0.911	1.19e-06	0.0004842	-16.7094	6.34309
ENSG00000161638	ITGA5	protein_coding	2.03	1.2e-06	0.0004848	-16.6851	6.3343
ENSG00000149485	FADS1	protein_coding	1.83	1.22e-06	0.0004862	-16.6564	6.3239
ENSG00000099337	KCNK6	protein_coding	1.78	1.24e-06	0.0004937	-16.5959	6.30185
ENSG00000159251	ACTC1	protein_coding	1.35	1.28e-06	0.0004991	-16.5232	6.27528
ENSG00000125398	SOX9	protein_coding	-0.989	1.31e-06	0.000502	16.4715	6.25626
ENSG00000100065	CARD10	protein_coding	-0.744	1.34e-06	0.0005055	16.4163	6.23587
ENSG00000133687	TMTC1	protein_coding	1.1	1.35e-06	0.0005055	-16.3944	6.22775
ENSG00000187193	MT1X	protein_coding	2.89	1.43e-06	0.0005328	-16.2427	6.17117
ENSG00000025708	TYMP	protein_coding	0.977	1.45e-06	0.0005345	-16.2155	6.16097
ENSG00000169271	HSPB3	protein_coding	1.24	1.46e-06	0.0005354	-16.1924	6.15227
ENSG00000159200	RCAN1	protein_coding	-1.11	1.52e-06	0.0005484	16.0952	6.1155
ENSG00000174136	RGMB	protein_coding	-1.55	1.55e-06	0.000552	16.042	6.09527
ENSG00000249992	TMEM158	protein_coding	-1.19	1.55e-06	0.000552	16.0424	6.0954
ENSG00000198796	ALPK2	protein_coding	-0.865	1.56e-06	0.0005534	16.0179	6.08605
ENSG00000131737	KRT34	protein_coding	-1.79	1.69e-06	0.0005911	15.8253	6.01189
ENSG00000156011	PSD3	protein_coding	-1.48	1.72e-06	0.0005911	15.7916	5.99882
ENSG00000243927	MRPS6	protein_coding	-0.65	1.73e-06	0.0005911	15.7672	5.98931
ENSG00000138135	CH25H	protein_coding	-0.643	1.74e-06	0.0005911	15.751	5.98299
ENSG00000185950	IRS2	protein_coding	2.79	1.74e-06	0.0005911	-15.7619	5.98725
ENSG00000171617	ENC1	protein_coding	-1.66	1.78e-06	0.0005978	15.7067	5.96566
ENSG00000108691	CCL2	protein_coding	-2.22	1.85e-06	0.0006181	15.6067	5.9263
ENSG00000198768	APCDD1L	protein_coding	-1.14	1.86e-06	0.0006181	15.5923	5.92061
ENSG00000173545	ZNF622	protein_coding	0.755	1.92e-06	0.0006298	-15.5147	5.88983
ENSG00000120889	TNFRSF10B	protein_coding	-0.672	1.94e-06	0.0006318	15.4908	5.88032
ENSG00000115993	TRAK2	protein_coding	0.638	1.97e-06	0.0006351	-15.4624	5.86898
ENSG00000021762	OSBPL5	protein_coding	0.798	2.1e-06	0.0006644	-15.3026	5.80471
ENSG00000165029	ABCA1	protein_coding	-1.53	2.11e-06	0.0006644	15.2933	5.80094
ENSG00000173432	SAA1	protein_coding	0.893	2.12e-06	0.0006644	-15.2854	5.79774
ENSG00000163947	ARHGEF3	protein_coding	-1.04	2.14e-06	0.0006644	15.2633	5.78873
ENSG00000135723	FHOD1	protein_coding	-1.05	2.14e-06	0.0006644	15.2619	5.78819
ENSG00000100739	BDKRB1	protein_coding	-1.38	2.16e-06	0.0006677	15.2354	5.7774
ENSG00000128510	CPA4	protein_coding	-1.18	2.25e-06	0.0006883	15.1417	5.7391
ENSG00000197852	FAM212B	protein_coding	-0.712	2.26e-06	0.0006883	15.1339	5.73591
ENSG00000013619	MAMLD1	protein_coding	-0.913	2.32e-06	0.0007032	15.0692	5.70924
ENSG00000124479	NDP	protein_coding	-0.658	2.43e-06	0.0007307	14.9654	5.66622
ENSG00000159399	HK2	protein_coding	-0.934	2.46e-06	0.0007373	14.9301	5.65148
ENSG00000170961	HAS2	protein_coding	-1.82	2.54e-06	0.0007565	14.8566	5.62068
ENSG00000173114	LRRN3	protein_coding	0.682	2.69e-06	0.0007909	-14.7264	5.5657
ENSG00000204176	SYT15	protein_coding	0.617	2.73e-06	0.000798	-14.6904	5.55036
ENSG00000138378	STAT4	protein_coding	-0.954	2.83e-06	0.0008173	14.6093	5.51569
ENSG00000152104	PTPN14	protein_coding	-0.899	2.85e-06	0.0008173	14.5972	5.51048
ENSG00000003402	CFLAR	protein_coding	0.975	2.89e-06	0.0008242	-14.565	5.49665
ENSG00000214575	CPEB1	protein_coding	-0.61	2.92e-06	0.0008288	14.5392	5.48551
ENSG00000144810	COL8A1	protein_coding	1.22	3.12e-06	0.0008804	-14.3901	5.42077
ENSG00000126860	EVI2A	protein_coding	-0.741	3.18e-06	0.0008915	14.3493	5.40291
ENSG00000078725	BRINP1	protein_coding	-0.817	3.28e-06	0.0009073	14.2795	5.3722
ENSG00000177706	FAM20C	protein_coding	-1.49	3.28e-06	0.0009073	14.2824	5.37348
ENSG00000105792	CFAP69	protein_coding	-0.669	3.42e-06	0.0009329	14.1855	5.33053
ENSG00000112773	FAM46A	protein_coding	-0.79	3.46e-06	0.0009384	14.1602	5.31929
ENSG00000158445	KCNB1	protein_coding	0.799	3.52e-06	0.0009485	-14.1243	5.30327
ENSG00000116717	GADD45A	protein_coding	1.02	3.55e-06	0.0009526	-14.1028	5.29362
ENSG00000116741	RGS2	protein_coding	1.53	3.68e-06	0.0009757	-14.0263	5.25927
ENSG00000132965	ALOX5AP	protein_coding	1.75	3.75e-06	0.0009899	-13.9826	5.2395
ENSG00000198074	AKR1B10	protein_coding	-1.15	3.77e-06	0.0009899	13.971	5.23428
ENSG00000128805	ARHGAP22	protein_coding	-1.26	3.81e-06	0.0009918	13.9509	5.22513
ENSG00000116678	LEPR	protein_coding	0.799	3.82e-06	0.0009918	-13.9436	5.22183
ENSG00000146733	PSPH	protein_coding	-0.676	3.85e-06	0.0009943	13.9268	5.21417
ENSG00000046653	GPM6B	protein_coding	0.597	3.87e-06	0.0009945	-13.9149	5.20878
ENSG00000154380	ENAH	protein_coding	0.991	3.92e-06	0.0010005	-13.8903	5.19757
ENSG00000196507	TCEAL3	protein_coding	1.01	3.97e-06	0.0010077	-13.8602	5.18381
ENSG00000135899	SP110	protein_coding	1.1	4.04e-06	0.0010093	-13.8228	5.16667
ENSG00000106211	HSPB1	protein_coding	1.71	4.09e-06	0.0010093	-13.796	5.15438
ENSG00000007933	FMO3	protein_coding	0.907	4.12e-06	0.0010093	-13.7791	5.14657
ENSG00000111961	SASH1	protein_coding	-1.06	4.14e-06	0.0010093	13.7694	5.14213
ENSG00000076356	PLXNA2	protein_coding	1.45	4.15e-06	0.0010093	-13.7648	5.13998
ENSG00000157150	TIMP4	protein_coding	0.677	4.16e-06	0.0010093	-13.7615	5.13849
ENSG00000125257	ABCC4	protein_coding	1.11	4.34e-06	0.0010496	-13.6669	5.09467
ENSG00000099860	GADD45B	protein_coding	1.23	4.53e-06	0.0010856	-13.576	5.0522
ENSG00000131188	PRR7	protein_coding	-1.07	4.54e-06	0.0010856	13.5743	5.0514
ENSG00000011454	RABGAP1	protein_coding	0.908	4.6e-06	0.0010951	-13.5449	5.03759
ENSG00000109881	CCDC34	protein_coding	-0.621	4.62e-06	0.0010951	13.5352	5.03304
ENSG00000143514	TP53BP2	protein_coding	0.894	4.72e-06	0.0011078	-13.4905	5.01197
ENSG00000128335	APOL2	protein_coding	0.867	5.1e-06	0.001169	-13.3281	4.93471
ENSG00000144355	DLX1	protein_coding	-0.727	5.13e-06	0.001169	13.3151	4.92847
ENSG00000140443	IGF1R	protein_coding	0.594	5.15e-06	0.001169	-13.3099	4.92595
ENSG00000100906	NFKBIA	protein_coding	1.54	5.15e-06	0.001169	-13.3103	4.92616
ENSG00000083720	OXCT1	protein_coding	1.25	5.35e-06	0.0012092	-13.2287	4.88685
ENSG00000170276	HSPB2	protein_coding	1.11	5.42e-06	0.0012146	-13.2019	4.87386
ENSG00000136436	CALCOCO2	protein_coding	0.652	5.5e-06	0.0012267	-13.1705	4.85867
ENSG00000178105	DDX10	protein_coding	-1.06	5.8e-06	0.0012779	13.0645	4.80688
ENSG00000244462	RBM12	protein_coding	-0.595	5.81e-06	0.0012779	13.0587	4.80405
ENSG00000148926	ADM	protein_coding	1	5.86e-06	0.0012825	-13.0423	4.79598
ENSG00000144959	NCEH1	protein_coding	-0.918	5.91e-06	0.0012827	13.026	4.78797
ENSG00000137331	IER3	protein_coding	-1.75	5.94e-06	0.0012827	13.0147	4.78241
ENSG00000068028	RASSF1	protein_coding	0.757	5.94e-06	0.0012827	-13.0162	4.78315
ENSG00000185070	FLRT2	protein_coding	-0.688	6.26e-06	0.0013467	12.9068	4.72898
ENSG00000180447	GAS1	protein_coding	1.23	6.32e-06	0.001353	-12.8885	4.71986
ENSG00000152463	OLAH	protein_coding	0.996	6.46e-06	0.0013764	-12.8451	4.69823
ENSG00000166275	BORCS7	protein_coding	-0.591	6.61e-06	0.0014029	12.7981	4.67463
ENSG00000122035	RASL11A	protein_coding	0.589	6.66e-06	0.0014073	-12.783	4.66707
ENSG00000159216	RUNX1	protein_coding	-0.976	6.94e-06	0.0014603	12.7005	4.62542
ENSG00000069399	BCL3	protein_coding	-1.32	7.04e-06	0.0014647	12.6722	4.61102
ENSG00000176771	NCKAP5	protein_coding	-0.754	7.05e-06	0.0014647	12.669	4.60942
ENSG00000152518	ZFP36L2	protein_coding	0.863	7.18e-06	0.0014848	-12.6335	4.59134
ENSG00000102804	TSC22D1	protein_coding	-1.46	7.22e-06	0.0014863	12.6232	4.58607
ENSG00000169371	SNUPN	protein_coding	-0.649	7.31e-06	0.0014974	12.5993	4.57387
ENSG00000176697	BDNF	protein_coding	-0.788	7.44e-06	0.0014999	12.5626	4.55506
ENSG00000133142	TCEAL4	protein_coding	0.945	7.48e-06	0.0014999	-12.5518	4.54954
ENSG00000157617	C2CD2	protein_coding	0.689	7.57e-06	0.001507	-12.5304	4.53849
ENSG00000164283	ESM1	protein_coding	-1.48	7.63e-06	0.0015137	12.5136	4.52986
ENSG00000138587	MNS1	protein_coding	-0.799	7.68e-06	0.0015168	12.5016	4.52365
ENSG00000143013	LMO4	protein_coding	-0.843	8.02e-06	0.0015659	12.4156	4.47913
ENSG00000163431	LMOD1	protein_coding	0.897	8.02e-06	0.0015659	-12.417	4.47986
ENSG00000150551	LYPD1	protein_coding	-1.22	8.07e-06	0.0015682	12.405	4.47359
ENSG00000169764	UGP2	protein_coding	1.04	8.31e-06	0.0016032	-12.3467	4.44314
ENSG00000171033	PKIA	protein_coding	-1.07	8.41e-06	0.0016059	12.3234	4.43093
ENSG00000163884	KLF15	protein_coding	0.598	8.42e-06	0.0016059	-12.3204	4.4294
ENSG00000105993	DNAJB6	protein_coding	0.599	8.69e-06	0.0016366	-12.2615	4.39835
ENSG00000117114	ADGRL2	protein_coding	-1.05	8.88e-06	0.0016618	12.2193	4.37608
ENSG00000108950	FAM20A	protein_coding	-0.59	8.89e-06	0.0016618	12.2172	4.37497
ENSG00000164484	TMEM200A	protein_coding	-1.58	9.13e-06	0.0016945	12.1652	4.34734
ENSG00000103522	IL21R	protein_coding	0.614	9.31e-06	0.0017139	-12.1289	4.32799
ENSG00000105963	ADAP1	protein_coding	0.94	9.5e-06	0.0017312	-12.0895	4.30693
ENSG00000138385	SSB	protein_coding	1.13	9.5e-06	0.0017312	-12.09	4.30715
ENSG00000166923	GREM1	protein_coding	-1.8	9.51e-06	0.0017312	12.0883	4.30626
ENSG00000100003	SEC14L2	protein_coding	0.795	9.67e-06	0.0017535	-12.057	4.28944
ENSG00000164654	MIOS	protein_coding	0.933	9.87e-06	0.0017839	-12.0173	4.26807
ENSG00000134070	IRAK2	protein_coding	-0.669	1.01e-05	0.0018265	11.9658	4.24022
ENSG00000106003	LFNG	protein_coding	-0.818	1.03e-05	0.0018432	11.9347	4.22335
ENSG00000182247	UBE2E2	protein_coding	0.716	1.03e-05	0.0018432	-11.9382	4.22525
ENSG00000163565	IFI16	protein_coding	-0.733	1.05e-05	0.0018574	11.9066	4.20805
ENSG00000162733	DDR2	protein_coding	-0.983	1.09e-05	0.0019083	11.8358	4.16927
ENSG00000185745	IFIT1	protein_coding	-0.665	1.09e-05	0.0019083	11.8368	4.16983
ENSG00000148841	ITPRIP	protein_coding	-0.854	1.09e-05	0.0019083	11.8291	4.1656
ENSG00000132170	PPARG	protein_coding	1.1	1.12e-05	0.0019429	-11.7775	4.1372
ENSG00000185338	SOCS1	protein_coding	0.629	1.12e-05	0.0019429	-11.7819	4.13965
ENSG00000103196	CRISPLD2	protein_coding	1.21	1.13e-05	0.0019429	-11.7561	4.12536
ENSG00000136231	IGF2BP3	protein_coding	-1.03	1.13e-05	0.0019429	11.7593	4.12715
ENSG00000186340	THBS2	protein_coding	-2.23	1.13e-05	0.0019429	11.7577	4.12629
ENSG00000123700	KCNJ2	protein_coding	-0.626	1.19e-05	0.0020106	11.6734	4.07947
ENSG00000198901	PRC1	protein_coding	-0.648	1.19e-05	0.0020148	11.6631	4.07374
ENSG00000186352	ANKRD37	protein_coding	-1.02	1.22e-05	0.0020255	11.6255	4.05268
ENSG00000115919	KYNU	protein_coding	-0.752	1.22e-05	0.0020255	11.6262	4.05308
ENSG00000137393	RNF144B	protein_coding	1.31	1.22e-05	0.0020255	-11.6197	4.04945
ENSG00000065923	SLC9A7	protein_coding	-0.645	1.22e-05	0.0020255	11.6157	4.0472
ENSG00000172985	SH3RF3	protein_coding	0.866	1.26e-05	0.0020648	-11.5657	4.01913
ENSG00000115415	STAT1	protein_coding	-0.887	1.26e-05	0.0020648	11.5619	4.01701
ENSG00000170035	UBE2E3	protein_coding	-0.695	1.27e-05	0.0020751	11.5468	4.00847
ENSG00000166173	LARP6	protein_coding	-0.677	1.29e-05	0.0021019	11.5173	3.99181
ENSG00000132329	RAMP1	protein_coding	1.44	1.32e-05	0.0021321	-11.4853	3.97367
ENSG00000157036	EXOG	protein_coding	1.68	1.39e-05	0.0022334	-11.3815	3.91452
ENSG00000148700	ADD3	protein_coding	-1.08	1.41e-05	0.0022467	11.3609	3.9027
ENSG00000179820	MYADM	protein_coding	0.629	1.44e-05	0.0022719	-11.3264	3.8828
ENSG00000141013	GAS8	protein_coding	-0.619	1.45e-05	0.0022745	11.3063	3.87121
ENSG00000167994	RAB3IL1	protein_coding	-0.666	1.46e-05	0.002276	11.2972	3.86598
ENSG00000149218	ENDOD1	protein_coding	0.795	1.48e-05	0.0022875	-11.2712	3.85093
ENSG00000156675	RAB11FIP1	protein_coding	0.727	1.49e-05	0.0022881	-11.265	3.84736
ENSG00000103257	SLC7A5	protein_coding	-1.43	1.49e-05	0.0022885	11.2591	3.84396
ENSG00000119632	IFI27L2	protein_coding	0.731	1.54e-05	0.0023442	-11.2052	3.81259
ENSG00000114423	CBLB	protein_coding	-1.14	1.55e-05	0.0023562	11.1855	3.80113
ENSG00000166833	NAV2	protein_coding	0.813	1.55e-05	0.0023562	-11.1849	3.80076
ENSG00000162692	VCAM1	protein_coding	-1.28	1.56e-05	0.0023562	11.1796	3.79765
ENSG00000188342	GTF2F2	protein_coding	-0.925	1.6e-05	0.0024089	11.132	3.76975
ENSG00000122861	PLAU	protein_coding	-1.52	1.6e-05	0.0024089	11.1296	3.76836
ENSG00000155368	DBI	protein_coding	0.855	1.62e-05	0.0024284	-11.11	3.75683
ENSG00000150630	VEGFC	protein_coding	-1.05	1.63e-05	0.002431	11.1027	3.75256
ENSG00000168036	CTNNB1	protein_coding	0.691	1.64e-05	0.002447	-11.0858	3.7426
ENSG00000251493	FOXD1	protein_coding	-1.12	1.68e-05	0.0024859	11.0474	3.71993
ENSG00000112769	LAMA4	protein_coding	-0.745	1.71e-05	0.0025205	11.0127	3.69931
ENSG00000111186	WNT5B	protein_coding	1.04	1.71e-05	0.0025164	-11.0208	3.70415
ENSG00000075618	FSCN1	protein_coding	0.601	1.76e-05	0.0025721	-10.9721	3.67517
ENSG00000171848	RRM2	protein_coding	-0.767	1.76e-05	0.0025723	10.9633	3.66991
ENSG00000170153	RNF150	protein_coding	0.703	1.77e-05	0.0025758	-10.954	3.66438
ENSG00000104415	WISP1	protein_coding	1.48	1.77e-05	0.0025723	-10.9615	3.66888
ENSG00000129657	SEC14L1	protein_coding	0.935	1.81e-05	0.0026263	-10.9151	3.64111
ENSG00000164056	SPRY1	protein_coding	0.859	1.82e-05	0.0026316	-10.9065	3.63596
ENSG00000109738	GLRB	protein_coding	-0.605	1.84e-05	0.0026377	10.8946	3.62882
ENSG00000182575	NXPH3	protein_coding	0.616	1.84e-05	0.0026377	-10.8923	3.6274
ENSG00000171208	NETO2	protein_coding	-0.986	1.88e-05	0.0026822	10.8533	3.60392
ENSG00000100889	PCK2	protein_coding	-0.586	1.88e-05	0.0026822	10.8534	3.60398
ENSG00000138131	LOXL4	protein_coding	-0.821	1.92e-05	0.0027305	10.8125	3.57925
ENSG00000159884	CCDC107	protein_coding	0.892	1.97e-05	0.0027654	-10.7739	3.55585
ENSG00000109846	CRYAB	protein_coding	2.11	1.97e-05	0.0027654	-10.7693	3.55303
ENSG00000140332	TLE3	protein_coding	-0.59	1.97e-05	0.0027654	10.7714	3.55435
ENSG00000134508	CABLES1	protein_coding	-0.928	1.98e-05	0.0027654	10.7611	3.54806
ENSG00000137880	GCHFR	protein_coding	0.815	2.02e-05	0.0028059	-10.7265	3.52698
ENSG00000184588	PDE4B	protein_coding	-1.11	2.06e-05	0.0028422	10.6998	3.51061
ENSG00000108551	RASD1	protein_coding	-0.976	2.12e-05	0.0029237	10.6461	3.4777
ENSG00000173376	NDNF	protein_coding	-0.954	2.13e-05	0.0029237	10.6417	3.47497
ENSG00000104368	PLAT	protein_coding	-1.31	2.13e-05	0.0029237	10.6357	3.47125
ENSG00000005243	COPZ2	protein_coding	0.644	2.14e-05	0.0029237	-10.6327	3.4694
ENSG00000008405	CRY1	protein_coding	0.78	2.15e-05	0.0029331	-10.6225	3.46311
ENSG00000265491	RNF115	protein_coding	0.984	2.19e-05	0.0029668	-10.5938	3.44538
ENSG00000148154	UGCG	protein_coding	-0.975	2.19e-05	0.0029668	10.5953	3.4463
ENSG00000108001	EBF3	protein_coding	-0.92	2.26e-05	0.0030034	10.5377	3.41059
ENSG00000116157	GPX7	protein_coding	0.825	2.26e-05	0.0030034	-10.5395	3.41168
ENSG00000053254	FOXN3	protein_coding	1.52	2.27e-05	0.0030034	-10.5316	3.40677
ENSG00000112096	SOD2	protein_coding	0.899	2.29e-05	0.0030103	-10.5151	3.39647
ENSG00000078269	SYNJ2	protein_coding	-1.12	2.29e-05	0.0030103	10.5142	3.39591
ENSG00000144749	LRIG1	protein_coding	-1.01	2.32e-05	0.0030306	10.4985	3.38609
ENSG00000100292	HMOX1	protein_coding	-0.929	2.4e-05	0.0031294	10.436	3.34696
ENSG00000159261	CLDN14	protein_coding	0.614	2.44e-05	0.0031451	-10.4134	3.33273
ENSG00000096696	DSP	protein_coding	1.12	2.56e-05	0.0032498	-10.3342	3.28259
ENSG00000057019	DCBLD2	protein_coding	-1.12	2.74e-05	0.0034315	10.2194	3.2093
ENSG00000150764	DIXDC1	protein_coding	1.07	2.74e-05	0.0034315	-10.2223	3.21116
ENSG00000127083	OMD	protein_coding	0.738	2.83e-05	0.0035385	-10.1652	3.17436
ENSG00000152784	PRDM8	protein_coding	-0.795	2.97e-05	0.0036574	10.0915	3.12653
ENSG00000186480	INSIG1	protein_coding	-0.658	2.98e-05	0.0036574	10.087	3.12363
ENSG00000171604	CXXC5	protein_coding	-0.999	2.99e-05	0.0036651	10.0795	3.11877
ENSG00000171522	PTGER4	protein_coding	0.774	3.03e-05	0.0037027	-10.0591	3.10541
ENSG00000115514	TXNDC9	protein_coding	0.677	3.05e-05	0.0037247	-10.0455	3.09654
ENSG00000115461	IGFBP5	protein_coding	-1.11	3.1e-05	0.0037571	10.0196	3.07956
ENSG00000133106	EPSTI1	protein_coding	0.586	3.19e-05	0.0038377	-9.97562	3.05067
ENSG00000072163	LIMS2	protein_coding	1.03	3.2e-05	0.0038377	-9.96978	3.04683
ENSG00000182158	CREB3L2	protein_coding	-0.9	3.21e-05	0.0038432	9.96359	3.04275
ENSG00000134853	PDGFRA	protein_coding	-0.937	3.32e-05	0.0039368	9.91359	3.00968
ENSG00000185033	SEMA4B	protein_coding	-0.623	3.35e-05	0.0039634	9.89518	2.99746
ENSG00000174804	FZD4	protein_coding	0.648	3.37e-05	0.0039644	-9.8857	2.99117
ENSG00000165030	NFIL3	protein_coding	0.587	3.39e-05	0.0039644	-9.87615	2.98481
ENSG00000179833	SERTAD2	protein_coding	-0.95	3.39e-05	0.0039644	9.87965	2.98714
ENSG00000111912	NCOA7	protein_coding	-0.595	3.4e-05	0.0039644	9.87402	2.9834
ENSG00000145390	USP53	protein_coding	0.735	3.5e-05	0.0040145	-9.82959	2.95376
ENSG00000255112	CHMP1B	protein_coding	-0.665	3.52e-05	0.0040291	9.82017	2.94745
ENSG00000108175	ZMIZ1	protein_coding	-1.39	3.53e-05	0.0040361	9.81373	2.94314
ENSG00000013588	GPRC5A	protein_coding	-0.854	3.56e-05	0.0040463	9.80071	2.93441
ENSG00000132970	WASF3	protein_coding	0.932	3.56e-05	0.0040463	-9.79898	2.93325
ENSG00000099250	NRP1	protein_coding	-1.06	3.57e-05	0.0040463	9.79874	2.93309
ENSG00000111445	RFC5	protein_coding	-0.666	3.6e-05	0.0040739	9.78439	2.92346
ENSG00000151726	ACSL1	protein_coding	0.96	3.63e-05	0.0040973	-9.77176	2.91496
ENSG00000197381	ADARB1	protein_coding	0.786	3.71e-05	0.004167	-9.7345	2.88985
ENSG00000146592	CREB5	protein_coding	-0.614	3.74e-05	0.0041857	9.7239	2.88269
ENSG00000143631	FLG	protein_coding	-1.95	3.78e-05	0.0042017	9.70887	2.87252
ENSG00000115129	TP53I3	protein_coding	0.677	3.87e-05	0.0042766	-9.66914	2.84556
ENSG00000064666	CNN2	protein_coding	0.886	3.94e-05	0.0043257	-9.64439	2.82871
ENSG00000236287	ZBED5	protein_coding	-0.64	4.02e-05	0.0044021	9.60959	2.80495
ENSG00000145687	SSBP2	protein_coding	0.745	4.08e-05	0.0044394	-9.58694	2.78943
ENSG00000106392	C1GALT1	protein_coding	-0.814	4.14e-05	0.004482	9.56676	2.77558
ENSG00000120690	ELF1	protein_coding	0.715	4.15e-05	0.004482	-9.56194	2.77227
ENSG00000080823	MOK	protein_coding	-0.755	4.15e-05	0.004482	9.56336	2.77324
ENSG00000173068	BNC2	protein_coding	-0.585	4.18e-05	0.0045025	9.55152	2.7651
ENSG00000049246	PER3	protein_coding	-0.63	4.22e-05	0.0045387	9.53581	2.75427
ENSG00000162998	FRZB	protein_coding	0.701	4.26e-05	0.0045532	-9.52124	2.74422
ENSG00000130962	PRRG1	protein_coding	0.59	4.26e-05	0.0045532	-9.52084	2.74394
ENSG00000176658	MYO1D	protein_coding	0.883	4.31e-05	0.0045727	-9.50265	2.73137
ENSG00000276600	RAB7B	protein_coding	-0.921	4.32e-05	0.0045727	9.50093	2.73018
ENSG00000026508	CD44	protein_coding	-1.13	4.39e-05	0.0046356	9.47673	2.71341
ENSG00000171150	SOCS5	protein_coding	-1.26	4.56e-05	0.0047598	9.41681	2.67171
ENSG00000182718	ANXA2	protein_coding	0.811	4.97e-05	0.0050587	-9.28977	2.58242
ENSG00000147202	DIAPH2	protein_coding	0.854	4.99e-05	0.0050769	-9.28091	2.57614
ENSG00000076662	ICAM3	protein_coding	0.594	5.01e-05	0.0050769	-9.27502	2.57197
ENSG00000079691	CARMIL1	protein_coding	0.72	5.09e-05	0.0051316	-9.25278	2.55619
ENSG00000126524	SBDS	protein_coding	1.37	5.09e-05	0.0051316	-9.25386	2.55696
ENSG00000205362	MT1A	protein_coding	1.06	5.18e-05	0.0052	-9.22684	2.53774
ENSG00000146411	SLC2A12	protein_coding	-0.661	5.4e-05	0.005374	9.16331	2.49233
ENSG00000171051	FPR1	protein_coding	1.19	5.45e-05	0.0053952	-9.1512	2.48363
ENSG00000143153	ATP1B1	protein_coding	0.613	5.74e-05	0.0055757	-9.07391	2.4279
ENSG00000163485	ADORA1	protein_coding	-0.706	5.75e-05	0.0055757	9.07248	2.42686
ENSG00000102302	FGD1	protein_coding	-0.712	5.82e-05	0.0056034	9.05367	2.41322
ENSG00000137501	SYTL2	protein_coding	-1	5.82e-05	0.0056034	9.05478	2.41403
ENSG00000035403	VCL	protein_coding	1.06	5.87e-05	0.0056364	-9.04216	2.40487
ENSG00000128606	LRRC17	protein_coding	-0.872	5.9e-05	0.00564	9.03421	2.39908
ENSG00000169047	IRS1	protein_coding	-0.769	5.91e-05	0.00564	9.03245	2.3978
ENSG00000166387	PPFIBP2	protein_coding	0.624	5.96e-05	0.0056586	-9.01922	2.38818
ENSG00000163399	ATP1A1	protein_coding	0.65	6.03e-05	0.0057072	-9.00235	2.37588
ENSG00000167617	CDC42EP5	protein_coding	0.605	6.12e-05	0.0057529	-8.98096	2.36025
ENSG00000041515	MYO16	protein_coding	0.585	6.25e-05	0.0058451	-8.94943	2.33715
ENSG00000107984	DKK1	protein_coding	1.1	6.49e-05	0.0060132	-8.89438	2.29663
ENSG00000137269	LRRC1	protein_coding	0.757	6.53e-05	0.0060132	-8.88666	2.29093
ENSG00000152952	PLOD2	protein_coding	-0.805	6.55e-05	0.0060176	8.88256	2.28789
ENSG00000100711	ZFYVE21	protein_coding	0.786	6.58e-05	0.0060328	-8.8762	2.28319
ENSG00000151414	NEK7	protein_coding	-1.28	6.62e-05	0.0060521	8.86617	2.27577
ENSG00000071054	MAP4K4	protein_coding	-0.667	6.8e-05	0.0061954	8.82715	2.24681
ENSG00000153162	BMP6	protein_coding	1.78	6.97e-05	0.0063147	-8.79181	2.22048
ENSG00000164237	CMBL	protein_coding	-0.799	6.97e-05	0.0063147	8.79205	2.22065
ENSG00000133789	SWAP70	protein_coding	0.836	7.17e-05	0.0064398	-8.75322	2.19161
ENSG00000172292	CERS6	protein_coding	1.32	7.27e-05	0.0064907	-8.73283	2.1763
ENSG00000173546	CSPG4	protein_coding	0.701	7.42e-05	0.0065978	-8.70314	2.15395
ENSG00000184254	ALDH1A3	protein_coding	-0.987	7.49e-05	0.006646	8.69025	2.14423
ENSG00000184995	IFNE	protein_coding	-0.603	7.63e-05	0.0067364	8.66343	2.12396
ENSG00000165072	MAMDC2	protein_coding	-0.652	7.67e-05	0.0067549	8.65612	2.11842
ENSG00000177508	IRX3	protein_coding	-0.669	7.69e-05	0.0067549	8.65229	2.11551
ENSG00000153976	HS3ST3A1	protein_coding	-0.836	7.88e-05	0.0068539	8.61881	2.09009
ENSG00000054277	OPN3	protein_coding	0.817	8.06e-05	0.0069499	-8.58683	2.06571
ENSG00000162745	OLFML2B	protein_coding	-0.657	8.1e-05	0.0069588	8.58008	2.06056
ENSG00000069011	PITX1	protein_coding	-0.675	8.12e-05	0.0069672	8.57593	2.05739
ENSG00000127946	HIP1	protein_coding	1.28	8.15e-05	0.0069819	-8.57051	2.05324
ENSG00000113013	HSPA9	protein_coding	-0.687	8.47e-05	0.0071758	8.51766	2.01269
ENSG00000067082	KLF6	protein_coding	0.632	8.72e-05	0.0073208	-8.47784	1.98199
ENSG00000213190	MLLT11	protein_coding	-0.851	8.78e-05	0.0073644	8.46724	1.97379
ENSG00000175745	NR2F1	protein_coding	1.11	8.86e-05	0.0073979	-8.45432	1.96379
ENSG00000164761	TNFRSF11B	protein_coding	-1.19	8.9e-05	0.0073979	8.44938	1.95996
ENSG00000221869	CEBPD	protein_coding	0.696	9.1e-05	0.0075148	-8.41809	1.93566
ENSG00000188158	NHS	protein_coding	-0.788	9.41e-05	0.0077448	8.37199	1.8997
ENSG00000182362	YBEY	protein_coding	0.757	9.57e-05	0.007836	-8.34901	1.88171
ENSG00000164949	GEM	protein_coding	-0.614	9.61e-05	0.0078577	8.34294	1.87695
ENSG00000173848	NET1	protein_coding	-0.972	9.67e-05	0.0078873	8.3342	1.87009
ENSG00000182197	EXT1	protein_coding	-0.806	9.9e-05	0.0080248	8.30272	1.84532
ENSG00000108654	DDX5	protein_coding	-0.674	0.000108	0.0084976	8.18539	1.75225
ENSG00000182667	NTM	protein_coding	-0.72	0.000108	0.0084976	8.18713	1.75364
ENSG00000176890	TYMS	protein_coding	-0.626	0.000109	0.0085712	8.16945	1.73951
ENSG00000198467	TPM2	protein_coding	0.707	0.00011	0.0086153	-8.1604	1.73227
ENSG00000070669	ASNS	protein_coding	-0.901	0.000111	0.0086664	8.14603	1.72075
ENSG00000107438	PDLIM1	protein_coding	0.604	0.000111	0.0086622	-8.15097	1.72471
ENSG00000129910	CDH15	protein_coding	0.878	0.000112	0.0086802	-8.13961	1.7156
ENSG00000115525	ST3GAL5	protein_coding	-0.806	0.000115	0.0088331	8.10355	1.6866
ENSG00000136928	GABBR2	protein_coding	0.71	0.000119	0.0090641	-8.05248	1.64532
ENSG00000146122	DAAM2	protein_coding	0.859	0.00012	0.0090762	-8.04452	1.63887
ENSG00000120694	HSPH1	protein_coding	-0.726	0.00012	0.0090762	8.0462	1.64023
ENSG00000135926	TMBIM1	protein_coding	0.774	0.000121	0.0091259	-8.03318	1.62966
ENSG00000188706	ZDHHC9	protein_coding	0.633	0.000121	0.0091389	-8.02924	1.62646
ENSG00000133794	ARNTL	protein_coding	0.935	0.000122	0.0091715	-8.01969	1.61869
ENSG00000097007	ABL1	protein_coding	-0.922	0.000123	0.0091832	8.01267	1.61298
ENSG00000050405	LIMA1	protein_coding	-0.948	0.000123	0.0092111	8.00622	1.60773
ENSG00000142611	PRDM16	protein_coding	-0.702	0.000123	0.0091715	8.01638	1.616
ENSG00000196923	PDLIM7	protein_coding	0.76	0.000125	0.0092888	-7.9875	1.59245
ENSG00000119938	PPP1R3C	protein_coding	0.864	0.000127	0.0093616	-7.96777	1.57632
ENSG00000166949	SMAD3	protein_coding	-1.1	0.000127	0.0093616	7.97045	1.57852
ENSG00000173210	ABLIM3	protein_coding	0.959	0.000128	0.0093654	-7.96275	1.57221
ENSG00000133083	DCLK1	protein_coding	0.723	0.000131	0.0095339	-7.93145	1.54653
ENSG00000205213	LGR4	protein_coding	-0.745	0.000131	0.0095588	7.92349	1.54
ENSG00000175471	MCTP1	protein_coding	0.759	0.000131	0.0095493	-7.92737	1.54319
ENSG00000095739	BAMBI	protein_coding	0.792	0.000132	0.0095588	-7.92217	1.53891
ENSG00000127863	TNFRSF19	protein_coding	-1	0.000134	0.0096522	7.89975	1.52044
ENSG00000168140	VASN	protein_coding	-1.09	0.000136	0.009751	7.88261	1.50629
ENSG00000165802	NSMF	protein_coding	0.786	0.000139	0.0099158	-7.85503	1.48346
ENSG00000225697	SLC26A6	protein_coding	0.765	0.00014	0.0099518	-7.84462	1.47482
ENSG00000172465	TCEAL1	protein_coding	0.615	0.00014	0.0099518	-7.84517	1.47528
ENSG00000166272	WBP1L	protein_coding	0.721	0.00014	0.0099555	-7.84224	1.47285
ENSG00000147471	PROSC	protein_coding	0.656	0.000143	0.0100755	-7.81167	1.44742
ENSG00000146648	EGFR	protein_coding	-0.923	0.000144	0.010104	7.80243	1.43971
ENSG00000145936	KCNMB1	protein_coding	0.829	0.000145	0.0101175	-7.79885	1.43673
ENSG00000109790	KLHL5	protein_coding	-0.768	0.000147	0.0102371	7.77814	1.41943
ENSG00000184232	OAF	protein_coding	-0.613	0.000148	0.0103046	7.76598	1.40925
ENSG00000175592	FOSL1	protein_coding	-0.897	0.000152	0.010502	7.73429	1.38266
ENSG00000168003	SLC3A2	protein_coding	-0.689	0.000154	0.0106042	7.71823	1.36915
ENSG00000196182	STK40	protein_coding	-0.612	0.000154	0.0105941	7.72126	1.3717
ENSG00000106089	STX1A	protein_coding	-0.801	0.000155	0.010642	7.70772	1.36029
ENSG00000060718	COL11A1	protein_coding	1.19	0.000156	0.010642	-7.70468	1.35772
ENSG00000158234	FAIM	protein_coding	0.63	0.000156	0.0106606	-7.70065	1.35433
ENSG00000180914	OXTR	protein_coding	0.788	0.000158	0.0107512	-7.68393	1.34021
ENSG00000110841	PPFIBP1	protein_coding	-0.981	0.000164	0.0109505	7.63996	1.30293
ENSG00000163453	IGFBP7	protein_coding	-0.66	0.000168	0.0111847	7.60407	1.27236
ENSG00000118523	CTGF	protein_coding	0.671	0.000171	0.0112627	-7.58636	1.25723
ENSG00000112210	RAB23	protein_coding	-0.764	0.000179	0.0116782	7.52789	1.20706
ENSG00000116285	ERRFI1	protein_coding	0.916	0.00018	0.0117414	-7.51777	1.19834
ENSG00000244038	DDOST	protein_coding	0.78	0.000183	0.0118497	-7.50079	1.18369
ENSG00000117318	ID3	protein_coding	0.617	0.000183	0.0118497	-7.50176	1.18452
ENSG00000110092	CCND1	protein_coding	-0.703	0.000186	0.0119428	7.47894	1.16479
ENSG00000213672	NCKIPSD	protein_coding	0.605	0.000192	0.0122631	-7.43727	1.12862
ENSG00000090530	P3H2	protein_coding	-0.608	0.000194	0.0123537	7.42634	1.1191
ENSG00000165246	NLGN4Y	protein_coding	-0.586	0.000195	0.0123623	7.42224	1.11553
ENSG00000111674	ENO2	protein_coding	-0.684	0.000196	0.0124211	7.41344	1.10785
ENSG00000169583	CLIC3	protein_coding	1.11	0.000197	0.0124679	-7.40525	1.10071
ENSG00000080824	HSP90AA1	protein_coding	-0.67	0.000198	0.0124915	7.40131	1.09726
ENSG00000184640	SEPTIN9	protein_coding	-0.679	0.0002	0.0125773	7.38746	1.08515
ENSG00000165617	DACT1	protein_coding	-0.609	0.000201	0.0125773	7.38645	1.08427
ENSG00000148468	FAM171A1	protein_coding	-0.71	0.000212	0.0130435	7.315	1.02145
ENSG00000186141	POLR3C	protein_coding	0.596	0.000217	0.0132393	-7.2906	0.999882
ENSG00000154582	TCEB1	protein_coding	0.588	0.00022	0.0133658	-7.26983	0.981472
ENSG00000216740	ANXA2P3	processed_pseudogene	0.767	0.000222	0.0134479	-7.25933	0.972151
ENSG00000165124	SVEP1	protein_coding	0.697	0.000222	0.0134283	-7.26262	0.975076
ENSG00000122644	ARL4A	protein_coding	0.974	0.000225	0.0135518	-7.24543	0.959791
ENSG00000170293	CMTM8	protein_coding	0.847	0.000226	0.0135618	-7.23893	0.954001
ENSG00000102802	MEDAG	protein_coding	-1.01	0.000226	0.0135618	7.23791	0.953091
ENSG00000177954	RPS27	protein_coding	0.796	0.000226	0.0135618	-7.24176	0.956521
ENSG00000135446	CDK4	protein_coding	-0.59	0.000227	0.0135674	7.23356	0.949213
ENSG00000082482	KCNK2	protein_coding	-0.881	0.000239	0.0140055	7.1727	0.894772
ENSG00000075568	TMEM131	protein_coding	-0.808	0.000239	0.0140055	7.17069	0.892964
ENSG00000168874	ATOH8	protein_coding	0.877	0.000243	0.0140807	-7.15331	0.877345
ENSG00000135905	DOCK10	protein_coding	-0.822	0.000246	0.0141828	7.1364	0.862111
ENSG00000078399	HOXA9	protein_coding	-0.92	0.000246	0.0141828	7.13488	0.860746
ENSG00000088826	SMOX	protein_coding	-0.895	0.000249	0.0142546	7.12316	0.85017
ENSG00000132005	RFX1	protein_coding	-0.763	0.000254	0.0144858	7.09685	0.826369
ENSG00000134294	SLC38A2	protein_coding	1.06	0.000258	0.0146284	-7.08043	0.811475
ENSG00000136522	MRPL47	protein_coding	0.702	0.00026	0.0146527	-7.06928	0.801355
ENSG00000184216	IRAK1	protein_coding	0.749	0.000265	0.0147679	-7.04947	0.783328
ENSG00000117592	PRDX6	protein_coding	0.651	0.000267	0.0148176	-7.03946	0.774199
ENSG00000175352	NRIP3	protein_coding	-0.6	0.000268	0.0148595	7.0335	0.768763
ENSG00000182752	PAPPA	protein_coding	-0.938	0.000272	0.0150245	7.0163	0.75305
ENSG00000111229	ARPC3	protein_coding	1.24	0.000285	0.0155796	-6.96277	0.70393
ENSG00000119280	C1orf198	protein_coding	0.727	0.000288	0.0156962	-6.95071	0.692819
ENSG00000134744	ZCCHC11	protein_coding	0.691	0.000289	0.0157527	-6.94448	0.687074
ENSG00000255072	PIGY	protein_coding	-0.603	0.000291	0.0158135	6.93864	0.68168
ENSG00000148516	ZEB1	protein_coding	0.777	0.0003	0.0161538	-6.90322	0.648914
ENSG00000136527	TRA2B	protein_coding	0.595	0.000301	0.0161933	-6.89907	0.64506
ENSG00000163659	TIPARP	protein_coding	0.753	0.000308	0.0164656	-6.86929	0.617391
ENSG00000143947	RPS27A	protein_coding	0.597	0.000318	0.0167856	-6.8342	0.584656
ENSG00000244274	DBNDD2	protein_coding	0.585	0.000325	0.0170729	-6.80699	0.559179
ENSG00000168061	SAC3D1	protein_coding	-0.657	0.000332	0.0173226	6.7841	0.537672
ENSG00000132155	RAF1	protein_coding	0.705	0.000337	0.0174953	-6.76761	0.52215
ENSG00000164506	STXBP5	protein_coding	0.636	0.000343	0.0176637	-6.7468	0.502513
ENSG00000240370	RPL13P5	transcribed_processed_pseudogene	0.683	0.000347	0.0177706	-6.7326	0.489085
ENSG00000115756	HPCAL1	protein_coding	-0.699	0.000357	0.0181622	6.70041	0.458563
ENSG00000126778	SIX1	protein_coding	0.799	0.000364	0.018345	-6.67807	0.437304
ENSG00000073712	FERMT2	protein_coding	0.767	0.000388	0.0192552	-6.6046	0.367
ENSG00000145685	LHFPL2	protein_coding	-0.714	0.000393	0.0194222	6.59025	0.35319
ENSG00000164109	MAD2L1	protein_coding	-0.706	0.000396	0.0194952	6.58357	0.346754
ENSG00000164733	CTSB	protein_coding	-0.744	0.0004	0.0195909	6.57189	0.335491
ENSG00000023909	GCLM	protein_coding	-0.787	0.0004	0.0195909	6.57139	0.335005
ENSG00000105664	COMP	protein_coding	0.914	0.000402	0.0196757	-6.56539	0.329214
ENSG00000170776	AKAP13	protein_coding	0.721	0.000408	0.0197915	-6.54755	0.311964
ENSG00000265972	TXNIP	protein_coding	0.622	0.000411	0.0198759	-6.54165	0.306253
ENSG00000166130	IKBIP	protein_coding	0.724	0.000413	0.0199285	-6.53534	0.30014
ENSG00000124207	CSE1L	protein_coding	-0.585	0.000416	0.0200016	6.52573	0.290812
ENSG00000125148	MT2A	protein_coding	0.753	0.000433	0.0205426	-6.4807	0.246993
ENSG00000188846	RPL14	protein_coding	0.929	0.000456	0.0212079	-6.42372	0.191193
ENSG00000181523	SGSH	protein_coding	-0.694	0.000466	0.0214418	6.40109	0.168921
ENSG00000138134	STAMBPL1	protein_coding	-0.714	0.000469	0.0215714	6.39339	0.161331
ENSG00000154734	ADAMTS1	protein_coding	-0.921	0.00047	0.0215781	6.39062	0.158592
ENSG00000115419	GLS	protein_coding	0.658	0.000471	0.0215809	-6.38876	0.156754
ENSG00000171408	PDE7B	protein_coding	-0.663	0.000477	0.0217005	6.37545	0.143614
ENSG00000134986	NREP	protein_coding	0.597	0.000479	0.0217619	-6.36971	0.137934
ENSG00000160209	PDXK	protein_coding	0.757	0.00048	0.0217619	-6.36822	0.136464
ENSG00000086061	DNAJA1	protein_coding	-0.741	0.000494	0.0222612	6.33719	0.105699
ENSG00000205726	ITSN1	protein_coding	0.891	0.0005	0.0224939	-6.32276	0.091352
ENSG00000071205	ARHGAP10	protein_coding	0.797	0.000529	0.0235527	-6.26059	0.029252
ENSG00000197321	SVIL	protein_coding	-1.14	0.000531	0.0235861	6.25706	0.025719
ENSG00000154736	ADAMTS5	protein_coding	-0.988	0.000533	0.0236346	6.25286	0.021499
ENSG00000134531	EMP1	protein_coding	0.594	0.000563	0.0245496	-6.19422	-0.037571
ENSG00000155099	TMEM55A	protein_coding	-0.661	0.000587	0.0252229	6.14964	-0.08276
ENSG00000145623	OSMR	protein_coding	-0.653	0.000591	0.0253179	6.14143	-0.091112
ENSG00000078053	AMPH	protein_coding	0.894	0.000608	0.0257713	-6.11186	-0.121255
ENSG00000018408	WWTR1	protein_coding	-0.699	0.000608	0.0257713	6.11209	-0.121018
ENSG00000168214	RBPJ	protein_coding	-0.843	0.000609	0.0257808	6.10985	-0.123309
ENSG00000111252	SH2B3	protein_coding	-1	0.000609	0.0257808	6.10961	-0.123548
ENSG00000163661	PTX3	protein_coding	1.96	0.000615	0.0259609	-6.09942	-0.133971
ENSG00000143390	RFX5	protein_coding	-0.618	0.000638	0.0266878	6.05997	-0.174413
ENSG00000070404	FSTL3	protein_coding	0.951	0.000648	0.02705	-6.04387	-0.19098
ENSG00000162599	NFIA	protein_coding	1.01	0.000657	0.0272253	-6.02982	-0.205463
ENSG00000105894	PTN	protein_coding	0.779	0.000664	0.0273513	-6.01738	-0.218314
ENSG00000139613	SMARCC2	protein_coding	-0.79	0.000672	0.0275357	6.0051	-0.231013
ENSG00000137267	TUBB2A	protein_coding	0.841	0.00068	0.0277196	-5.99307	-0.243465
ENSG00000140092	FBLN5	protein_coding	0.921	0.000687	0.0279195	-5.98201	-0.254941
ENSG00000170558	CDH2	protein_coding	0.601	0.000703	0.0283935	-5.95738	-0.280543
ENSG00000106034	CPED1	protein_coding	0.663	0.00071	0.0285713	-5.94738	-0.290956
ENSG00000158669	GPAT4	protein_coding	0.66	0.000714	0.0286272	-5.94164	-0.296946
ENSG00000113810	SMC4	protein_coding	-0.702	0.000724	0.0288243	5.92703	-0.312204
ENSG00000001084	GCLC	protein_coding	0.635	0.000726	0.0288575	-5.92426	-0.315091
ENSG00000131759	RARA	protein_coding	-1.08	0.000726	0.0288575	5.92412	-0.315237
ENSG00000145216	FIP1L1	protein_coding	-0.767	0.000741	0.0292705	5.90339	-0.336939
ENSG00000198612	COPS8	protein_coding	0.716	0.000748	0.0294339	-5.89339	-0.347421
ENSG00000119669	IRF2BPL	protein_coding	-0.766	0.000751	0.0295013	5.88934	-0.351676
ENSG00000175550	DRAP1	protein_coding	-0.602	0.000755	0.029569	5.88362	-0.357683
ENSG00000166347	CYB5A	protein_coding	0.681	0.00076	0.0297036	-5.87666	-0.365005
ENSG00000099849	RASSF7	protein_coding	0.764	0.000781	0.0302707	-5.84857	-0.394596
ENSG00000142733	MAP3K6	protein_coding	0.71	0.000799	0.0306931	-5.82447	-0.420067
ENSG00000145675	PIK3R1	protein_coding	1.1	0.000804	0.0308215	-5.81854	-0.426339
ENSG00000090565	RAB11FIP3	protein_coding	0.591	0.000804	0.0308215	-5.81861	-0.426265
ENSG00000131828	PDHA1	protein_coding	0.594	0.00083	0.0313153	-5.78538	-0.461536
ENSG00000138166	DUSP5	protein_coding	0.881	0.000867	0.0323341	-5.74084	-0.509049
ENSG00000148634	HERC4	protein_coding	-0.685	0.000902	0.0330115	5.70048	-0.55232
ENSG00000115738	ID2	protein_coding	-0.662	0.000911	0.0331263	5.69063	-0.562921
ENSG00000106772	PRUNE2	protein_coding	0.966	0.000959	0.0340854	-5.63868	-0.619018
ENSG00000147799	ARHGAP39	protein_coding	-0.607	0.00096	0.0340854	5.63834	-0.619382
ENSG00000139926	FRMD6	protein_coding	-0.689	0.000973	0.0343287	5.62437	-0.634532
ENSG00000080493	SLC4A4	protein_coding	-0.623	0.000974	0.0343287	5.62377	-0.635183
ENSG00000184182	UBE2F	protein_coding	0.756	0.000975	0.0343567	-5.62222	-0.636859
ENSG00000074527	NTN4	protein_coding	-1.5	0.001	0.0350106	5.59494	-0.666527
ENSG00000160271	RALGDS	protein_coding	-0.748	0.00102	0.0353159	5.5803	-0.682492
ENSG00000112715	VEGFA	protein_coding	-1.04	0.00102	0.0353944	5.57454	-0.688775
ENSG00000114251	WNT5A	protein_coding	-1.1	0.00102	0.0353944	5.57446	-0.688863
ENSG00000100591	AHSA1	protein_coding	0.659	0.00105	0.0359175	-5.55066	-0.714893
ENSG00000154229	PRKCA	protein_coding	-1.05	0.00105	0.0360369	5.54665	-0.719285
ENSG00000131149	GSE1	protein_coding	-0.655	0.00106	0.036222	5.53737	-0.729465
ENSG00000107679	PLEKHA1	protein_coding	0.643	0.00107	0.0363637	-5.52932	-0.738296
ENSG00000109814	UGDH	protein_coding	-0.617	0.0011	0.0369069	5.5043	-0.765822
ENSG00000081760	AACS	protein_coding	0.662	0.00116	0.0383995	-5.44563	-0.830695
ENSG00000144381	HSPD1	protein_coding	-0.643	0.00117	0.0384915	5.44062	-0.836254
ENSG00000197879	MYO1C	protein_coding	0.699	0.00117	0.0384901	-5.44206	-0.834654
ENSG00000120899	PTK2B	protein_coding	0.975	0.00119	0.0387747	-5.42552	-0.853046
ENSG00000156976	EIF4A2	protein_coding	-0.671	0.00121	0.0393995	5.40619	-0.874579
ENSG00000152894	PTPRK	protein_coding	-0.842	0.00122	0.0396294	5.39699	-0.884842
ENSG00000074054	CLASP1	protein_coding	0.647	0.00123	0.039663	-5.39552	-0.886489
ENSG00000158290	CUL4B	protein_coding	-0.813	0.00128	0.0411166	5.34951	-0.938013
ENSG00000102935	ZNF423	protein_coding	-1.12	0.00132	0.0418325	5.32579	-0.964696
ENSG00000135047	CTSL	protein_coding	-0.796	0.00134	0.0423317	5.30866	-0.98402
ENSG00000137124	ALDH1B1	protein_coding	0.629	0.00138	0.0431042	-5.28003	-1.0164
ENSG00000198736	MSRB1	protein_coding	0.772	0.00139	0.043117	-5.27642	-1.02049
ENSG00000113721	PDGFRB	protein_coding	-0.708	0.00139	0.043234	5.27085	-1.02681
ENSG00000122873	CISD1	protein_coding	-0.767	0.00142	0.0437647	5.25258	-1.04756
ENSG00000204344	STK19	protein_coding	0.62	0.00142	0.0437074	-5.25451	-1.04536
ENSG00000181649	PHLDA2	protein_coding	0.61	0.00148	0.0450783	-5.21635	-1.08884
ENSG00000172935	MRGPRF	protein_coding	-0.848	0.00149	0.0453449	5.20603	-1.10064
ENSG00000152661	GJA1	protein_coding	-1.28	0.0015	0.0456093	5.19929	-1.10835
ENSG00000175066	GK5	protein_coding	1.2	0.0015	0.0455148	-5.20186	-1.1054
ENSG00000057757	PITHD1	protein_coding	-0.699	0.0015	0.0456101	5.19868	-1.10905
ENSG00000101224	CDC25B	protein_coding	-0.725	0.00152	0.0460046	5.18548	-1.12417
ENSG00000161281	COX7A1	protein_coding	0.677	0.00156	0.0467019	-5.16617	-1.14633
ENSG00000100644	HIF1A	protein_coding	-0.749	0.00158	0.0471437	5.15084	-1.16397
ENSG00000232119	MCTS1	protein_coding	0.657	0.0016	0.0475933	-5.13666	-1.18031
ENSG00000069869	NEDD4	protein_coding	1.18	0.0016	0.0475024	-5.1402	-1.17623
ENSG00000004799	PDK4	protein_coding	1.26	0.00162	0.0478559	-5.12898	-1.18918
ENSG00000188215	DCUN1D3	protein_coding	0.848	0.00163	0.0480914	-5.12338	-1.19565
