# Supplementary material for: LINC01119 negatively regulates osteogenic differentiation of mesenchymal stem cells via the Wnt pathway by targeting FZD4
Source: Stem Cell Res Ther. 2022 Jan 29;13:43. doi: 10.1186/s13287-022-02726-1 (PMC8800246; doi:10.1186/s13287-022-02726-1)
Supplement: Supplementary file 2 — Additional file 2. The data of differentially expressed genes (DEGs) in osteogenic differentiation of MSC at 1 d with that at 0 h. the result identified 762 DEGs in this group. [file 13287_2022_2726_MOESM2_ESM.xls]

## Sheet: Additional file 2
Ensembl ID	GeneName	Biotype	logFC	P.Value	adj.P.Val	t	B
ENSG00000138356	AOX1	protein_coding	2.42778	3.39e-11	1.66e-06	-64.3796	13.8564
ENSG00000189221	MAOA	protein_coding	3.11334	1.34e-10	2.56e-06	-53.1644	13.3087
ENSG00000158716	DUSP23	protein_coding	1.71174	2.04e-10	2.56e-06	-50.1506	13.1141
ENSG00000136244	IL6	protein_coding	-2.99898	2.88e-10	2.56e-06	47.7918	12.9433
ENSG00000157168	NRG1	protein_coding	-1.72192	3.35e-10	2.56e-06	46.8004	12.8661
ENSG00000134243	SORT1	protein_coding	2.80232	3.48e-10	2.56e-06	-46.5421	12.8454
ENSG00000115468	EFHD1	protein_coding	2.64021	3.78e-10	2.56e-06	-46.0103	12.8021
ENSG00000185950	IRS2	protein_coding	2.89969	4.61e-10	2.56e-06	-44.7557	12.6957
ENSG00000060718	COL11A1	protein_coding	2.10829	5.57e-10	2.56e-06	-43.591	12.5913
ENSG00000102760	RGCC	protein_coding	3.02167	5.72e-10	2.56e-06	-43.4262	12.5761
ENSG00000173432	SAA1	protein_coding	2.20521	5.78e-10	2.56e-06	-43.3672	12.5706
ENSG00000107562	CXCL12	protein_coding	-2.20657	7.46e-10	2.8e-06	41.844	12.4239
ENSG00000180730	SHISA2	protein_coding	-1.9485	8.04e-10	2.8e-06	41.4078	12.3799
ENSG00000096060	FKBP5	protein_coding	3.65679	8.69e-10	2.81e-06	-40.9644	12.3343
ENSG00000187288	CIDEC	protein_coding	3.0619	9.22e-10	2.81e-06	-40.6279	12.299
ENSG00000120129	DUSP1	protein_coding	1.75867	1.21e-09	3.31e-06	-39.1076	12.1323
ENSG00000119280	C1orf198	protein_coding	1.44482	1.26e-09	3.31e-06	-38.8919	12.1076
ENSG00000196507	TCEAL3	protein_coding	1.38217	1.29e-09	3.31e-06	-38.7653	12.0931
ENSG00000132329	RAMP1	protein_coding	1.90112	1.47e-09	3.59e-06	-38.0601	12.0101
ENSG00000109906	ZBTB16	protein_coding	2.45823	1.58e-09	3.68e-06	-37.6778	11.9639
ENSG00000153162	BMP6	protein_coding	2.32856	2.1e-09	4.67e-06	-36.2061	11.7778
ENSG00000253368	TRNP1	protein_coding	2.52015	2.54e-09	5.38e-06	-35.2636	11.6511
ENSG00000187758	ADH1A	protein_coding	2.32699	2.72e-09	5.38e-06	-34.9246	11.604
ENSG00000134259	NGF	protein_coding	-1.72296	2.76e-09	5.38e-06	34.8602	11.595
ENSG00000147119	CHST7	protein_coding	1.13345	3.14e-09	5.79e-06	-34.2267	11.5046
ENSG00000159251	ACTC1	protein_coding	2.02318	3.2e-09	5.79e-06	-34.1403	11.492
ENSG00000134107	BHLHE40	protein_coding	-2.01447	5.52e-09	9.62e-06	31.634	11.1018
ENSG00000071282	LMCD1	protein_coding	2.13411	5.84e-09	9.83e-06	-31.3838	11.0599
ENSG00000007933	FMO3	protein_coding	1.77061	6.98e-09	1.13e-05	-30.6155	10.9278
ENSG00000099337	KCNK6	protein_coding	1.84674	7.31e-09	1.13e-05	-30.4152	10.8924
ENSG00000205336	ADGRG1	protein_coding	-1.67469	7.41e-09	1.13e-05	30.3572	10.8821
ENSG00000128567	PODXL	protein_coding	-1.92885	7.76e-09	1.13e-05	30.1635	10.8474
ENSG00000157514	TSC22D3	protein_coding	2.5961	7.89e-09	1.13e-05	-30.0942	10.835
ENSG00000167641	PPP1R14A	protein_coding	3.75629	8.56e-09	1.19e-05	-29.7523	10.7726
ENSG00000185742	C11orf87	protein_coding	-1.58713	8.95e-09	1.2e-05	29.5635	10.7377
ENSG00000125965	GDF5	protein_coding	-1.11594	9.09e-09	1.2e-05	29.5026	10.7264
ENSG00000128805	ARHGAP22	protein_coding	-1.78135	9.53e-09	1.22e-05	29.3069	10.6896
ENSG00000079257	LXN	protein_coding	-1.52893	1.14e-08	1.42e-05	28.59	10.5517
ENSG00000131459	GFPT2	protein_coding	-1.23125	1.25e-08	1.5e-05	28.2104	10.4764
ENSG00000131737	KRT34	protein_coding	-1.81799	1.26e-08	1.5e-05	28.1792	10.4702
ENSG00000119714	GPR68	protein_coding	-1.78562	1.51e-08	1.76e-05	27.472	10.3253
ENSG00000104368	PLAT	protein_coding	-2.43826	1.63e-08	1.77e-05	27.1834	10.2645
ENSG00000141401	IMPA2	protein_coding	1.98492	1.82e-08	1.93e-05	-26.7658	10.1747
ENSG00000113070	HBEGF	protein_coding	-1.09326	1.95e-08	2.02e-05	26.5057	10.1177
ENSG00000173641	HSPB7	protein_coding	1.98603	1.99e-08	2.02e-05	-26.4372	10.1025
ENSG00000116678	LEPR	protein_coding	1.82158	2.24e-08	2.2e-05	-25.9917	10.0025
ENSG00000198768	APCDD1L	protein_coding	-1.64853	2.26e-08	2.2e-05	25.9671	9.99687
ENSG00000139289	PHLDA1	protein_coding	-2.08526	2.36e-08	2.26e-05	25.7999	9.95858
ENSG00000239332	LINC01119	lncRNA	-1.22347	2.7e-08	2.54e-05	25.3217	9.84698
ENSG00000107738	C10orf54	protein_coding	2.35133	2.79e-08	2.57e-05	-25.2012	9.81837
ENSG00000128510	CPA4	protein_coding	-1.87791	3.28e-08	2.96e-05	24.645	9.68359
ENSG00000109511	ANXA10	protein_coding	-0.902027	3.33e-08	2.96e-05	24.5851	9.6688
ENSG00000041353	RAB27B	protein_coding	-2.00888	3.52e-08	3.04e-05	24.3952	9.62157
ENSG00000198074	AKR1B10	protein_coding	-1.74307	3.61e-08	3.04e-05	24.3089	9.59994
ENSG00000144063	MALL	protein_coding	-1.9097	3.62e-08	3.04e-05	24.3032	9.59852
ENSG00000162998	FRZB	protein_coding	1.49825	3.92e-08	3.05e-05	-24.0323	9.52984
ENSG00000146674	IGFBP3	protein_coding	-0.878935	3.92e-08	3.05e-05	24.0341	9.5303
ENSG00000167772	ANGPTL4	protein_coding	0.812055	4.01e-08	3.05e-05	-23.9518	9.5092
ENSG00000162545	CAMK2N1	protein_coding	1.26451	4.01e-08	3.05e-05	-23.952	9.50926
ENSG00000171345	KRT19	protein_coding	-1.96094	4.09e-08	3.05e-05	23.8887	9.49297
ENSG00000144749	LRIG1	protein_coding	-0.900106	4.13e-08	3.05e-05	23.8559	9.4845
ENSG00000197381	ADARB1	protein_coding	2.17884	4.15e-08	3.05e-05	-23.8388	9.4801
ENSG00000115461	IGFBP5	protein_coding	-1.60358	4.31e-08	3.05e-05	23.7092	9.44644
ENSG00000049192	ADAMTS6	protein_coding	-1.12088	4.51e-08	3.14e-05	23.5645	9.40856
ENSG00000136478	TEX2	protein_coding	0.847941	4.97e-08	3.41e-05	-23.2441	9.32351
ENSG00000165507	C10orf10	protein_coding	2.04804	5.07e-08	3.44e-05	-23.1769	9.30544
ENSG00000138829	FBN2	protein_coding	1.81951	5.39e-08	3.55e-05	-22.9757	9.25092
ENSG00000110031	LPXN	protein_coding	-2.16961	5.52e-08	3.55e-05	22.8989	9.22995
ENSG00000107796	ACTA2	protein_coding	2.07531	5.64e-08	3.55e-05	-22.8309	9.21127
ENSG00000148677	ANKRD1	protein_coding	1.87271	5.75e-08	3.55e-05	-22.772	9.19504
ENSG00000133142	TCEAL4	protein_coding	1.37089	6.66e-08	4.07e-05	-22.3019	9.06336
ENSG00000171051	FPR1	protein_coding	0.839179	6.94e-08	4.18e-05	-22.1731	9.0266
ENSG00000157150	TIMP4	protein_coding	1.1679	7.3e-08	4.3e-05	-22.0181	8.98196
ENSG00000164171	ITGA2	protein_coding	-1.21421	7.31e-08	4.3e-05	22.0136	8.98068
ENSG00000117152	RGS4	protein_coding	-2.39242	7.54e-08	4.33e-05	21.9167	8.95256
ENSG00000198901	PRC1	protein_coding	-0.950407	8.03e-08	4.56e-05	21.7245	8.89623
ENSG00000125398	SOX9	protein_coding	-1.00962	9.11e-08	5.05e-05	21.3407	8.7817
ENSG00000174804	FZD4	protein_coding	1.47769	9.88e-08	5.42e-05	-21.098	8.70784
ENSG00000221869	CEBPD	protein_coding	1.35315	1.02e-07	5.52e-05	-21.0096	8.68062
ENSG00000149218	ENDOD1	protein_coding	1.3306	1.06e-07	5.64e-05	-20.8821	8.64112
ENSG00000076356	PLXNA2	protein_coding	1.24112	1.09e-07	5.72e-05	-20.8044	8.61689
ENSG00000150551	LYPD1	protein_coding	-1.7842	1.13e-07	5.88e-05	20.6948	8.5825
ENSG00000174136	RGMB	protein_coding	-1.41679	1.14e-07	5.88e-05	20.6661	8.57345
ENSG00000105643	ARRDC2	protein_coding	1.05885	1.18e-07	5.99e-05	-20.579	8.54591
ENSG00000141469	SLC14A1	protein_coding	-1.8243	1.21e-07	6.09e-05	20.5015	8.52124
ENSG00000177283	FZD8	protein_coding	-0.696471	1.22e-07	6.09e-05	20.4705	8.51135
ENSG00000118515	SGK1	protein_coding	-1.04632	1.34e-07	6.53e-05	20.2114	8.42787
ENSG00000167642	SPINT2	protein_coding	1.06226	1.36e-07	6.57e-05	-20.1691	8.4141
ENSG00000152661	GJA1	protein_coding	-1.45021	1.4e-07	6.71e-05	20.0794	8.38477
ENSG00000177706	FAM20C	protein_coding	-1.39898	1.43e-07	6.77e-05	20.0227	8.36618
ENSG00000144355	DLX1	protein_coding	-0.699793	1.44e-07	6.77e-05	19.9979	8.35801
ENSG00000156675	RAB11FIP1	protein_coding	1.03145	1.48e-07	6.85e-05	-19.9361	8.3376
ENSG00000144959	NCEH1	protein_coding	-1.2871	1.49e-07	6.85e-05	19.9129	8.3299
ENSG00000164379	FOXQ1	protein_coding	-1.13868	1.55e-07	7.07e-05	19.7972	8.29141
ENSG00000109881	CCDC34	protein_coding	-0.828118	1.6e-07	7.22e-05	19.7094	8.26201
ENSG00000145358	DDIT4L	protein_coding	-0.70328	1.66e-07	7.32e-05	19.5989	8.22474
ENSG00000169744	LDB2	protein_coding	-1.91531	1.69e-07	7.35e-05	19.5612	8.21197
ENSG00000025708	TYMP	protein_coding	0.9307	1.71e-07	7.38e-05	-19.5253	8.19978
ENSG00000129757	CDKN1C	protein_coding	0.710355	1.83e-07	7.76e-05	-19.3313	8.13337
ENSG00000182158	CREB3L2	protein_coding	-0.928095	1.84e-07	7.76e-05	19.3167	8.12835
ENSG00000111907	TPD52L1	protein_coding	1.2543	1.86e-07	7.78e-05	-19.287	8.1181
ENSG00000131634	TMEM204	protein_coding	0.837359	1.9e-07	7.85e-05	-19.2355	8.10026
ENSG00000169851	PCDH7	protein_coding	0.96398	1.91e-07	7.85e-05	-19.2149	8.0931
ENSG00000137965	IFI44	protein_coding	-1.43191	1.94e-07	7.88e-05	19.1815	8.08152
ENSG00000072163	LIMS2	protein_coding	1.33324	1.95e-07	7.88e-05	-19.1615	8.07453
ENSG00000130513	GDF15	protein_coding	-1.2466	2.01e-07	8.03e-05	19.085	8.04782
ENSG00000169908	TM4SF1	protein_coding	-1.28169	2.06e-07	8.18e-05	19.0132	8.02259
ENSG00000115919	KYNU	protein_coding	-0.801886	2.1e-07	8.19e-05	18.9668	8.00624
ENSG00000179820	MYADM	protein_coding	0.675005	2.15e-07	8.23e-05	-18.9004	7.98272
ENSG00000163661	PTX3	protein_coding	1.6187	2.15e-07	8.23e-05	-18.902	7.98332
ENSG00000184304	PRKD1	protein_coding	1.31484	2.16e-07	8.23e-05	-18.8929	7.98008
ENSG00000128606	LRRC17	protein_coding	-0.885443	2.25e-07	8.5e-05	18.7847	7.94152
ENSG00000170214	ADRA1B	protein_coding	1.87934	2.29e-07	8.6e-05	-18.7333	7.92313
ENSG00000171208	NETO2	protein_coding	-1.29888	2.34e-07	8.73e-05	18.673	7.90144
ENSG00000140092	FBLN5	protein_coding	1.46047	2.41e-07	8.9e-05	-18.6007	7.87536
ENSG00000124151	NCOA3	protein_coding	0.823264	2.44e-07	8.95e-05	-18.5684	7.86364
ENSG00000148426	PROSER2	protein_coding	1.0674	2.48e-07	9.03e-05	-18.5235	7.84733
ENSG00000139174	PRICKLE1	protein_coding	0.60305	2.51e-07	9.08e-05	-18.4911	7.8355
ENSG00000074054	CLASP1	protein_coding	0.800624	2.6e-07	9.32e-05	-18.402	7.80292
ENSG00000148926	ADM	protein_coding	1.61183	2.65e-07	9.42e-05	-18.3546	7.78551
ENSG00000103175	WFDC1	protein_coding	0.713372	2.69e-07	9.51e-05	-18.3088	7.76859
ENSG00000115363	EVA1A	protein_coding	-1.37067	2.71e-07	9.51e-05	18.2943	7.76326
ENSG00000172939	OXSR1	protein_coding	0.62637	2.8e-07	9.74e-05	-18.2119	7.7327
ENSG00000118503	TNFAIP3	protein_coding	-0.981756	2.9e-07	9.91e-05	18.1173	7.69741
ENSG00000182118	FAM89A	protein_coding	0.747154	2.91e-07	9.91e-05	-18.1062	7.69324
ENSG00000135678	CPM	protein_coding	0.94954	2.92e-07	9.91e-05	-18.0955	7.68922
ENSG00000174697	LEP	protein_coding	1.78697	2.95e-07	9.92e-05	-18.0751	7.68157
ENSG00000149591	TAGLN	protein_coding	0.91377	3.02e-07	0.00010107	-18.0103	7.65718
ENSG00000189058	APOD	protein_coding	1.08444	3.2e-07	0.00010619	-17.8672	7.60295
ENSG00000103196	CRISPLD2	protein_coding	1.27996	3.29e-07	0.00010848	-17.7961	7.57582
ENSG00000166833	NAV2	protein_coding	0.634267	3.37e-07	0.00010975	-17.7329	7.55157
ENSG00000162614	NEXN	protein_coding	1.8844	3.37e-07	0.00010975	-17.7348	7.55231
ENSG00000143013	LMO4	protein_coding	-0.834502	3.51e-07	0.00011332	17.6358	7.5141
ENSG00000142611	PRDM16	protein_coding	-0.598475	3.6e-07	0.00011563	17.569	7.48818
ENSG00000186205	MTARC1	protein_coding	0.703201	3.67e-07	0.00011645	-17.5188	7.46863
ENSG00000162496	DHRS3	protein_coding	1.39056	3.73e-07	0.00011746	-17.4813	7.45398
ENSG00000123610	TNFAIP6	protein_coding	-1.45012	3.8e-07	0.00011765	17.4342	7.43552
ENSG00000265491	RNF115	protein_coding	1.03324	4e-07	0.00012128	-17.3071	7.38538
ENSG00000100739	BDKRB1	protein_coding	-1.54555	4.03e-07	0.00012128	17.2896	7.37842
ENSG00000163947	ARHGEF3	protein_coding	-1.02417	4.06e-07	0.00012128	17.2719	7.37142
ENSG00000204103	MAFB	protein_coding	-1.15639	4.09e-07	0.00012128	17.2534	7.36406
ENSG00000099860	GADD45B	protein_coding	1.38716	4.11e-07	0.00012128	-17.2417	7.3594
ENSG00000158445	KCNB1	protein_coding	0.769707	4.13e-07	0.00012128	-17.2333	7.35604
ENSG00000196586	MYO6	protein_coding	0.891793	4.2e-07	0.00012186	-17.1866	7.33741
ENSG00000186767	SPIN4	protein_coding	-0.784615	4.23e-07	0.00012186	17.1743	7.33249
ENSG00000115884	SDC1	protein_coding	-0.625697	4.24e-07	0.00012186	17.1635	7.3282
ENSG00000166347	CYB5A	protein_coding	1.01561	4.41e-07	0.00012581	-17.0717	7.29131
ENSG00000183578	TNFAIP8L3	protein_coding	0.827021	4.54e-07	0.00012896	-16.9976	7.26139
ENSG00000127083	OMD	protein_coding	1.31663	4.68e-07	0.0001321	-16.9257	7.23217
ENSG00000198056	PRIM1	protein_coding	-0.598772	4.89e-07	0.00013723	16.8203	7.1891
ENSG00000150907	FOXO1	protein_coding	1.31302	5.05e-07	0.00014096	-16.7427	7.15713
ENSG00000135723	FHOD1	protein_coding	-1.02389	5.16e-07	0.00014309	16.6935	7.13682
ENSG00000116774	OLFML3	protein_coding	0.924259	5.25e-07	0.00014464	-16.6545	7.12063
ENSG00000131378	RFTN1	protein_coding	0.94465	5.38e-07	0.00014743	-16.596	7.09628
ENSG00000196549	MME	protein_coding	0.891297	5.44e-07	0.00014781	-16.5677	7.0845
ENSG00000126860	EVI2A	protein_coding	-0.802821	5.47e-07	0.00014781	16.5551	7.07923
ENSG00000168209	DDIT4	protein_coding	1.77667	5.48e-07	0.00014781	-16.5504	7.07726
ENSG00000164283	ESM1	protein_coding	-1.89905	5.52e-07	0.00014793	16.5356	7.07103
ENSG00000108691	CCL2	protein_coding	-1.99515	5.81e-07	0.00015445	16.4139	7.01984
ENSG00000182667	NTM	protein_coding	-1.32134	5.87e-07	0.00015445	16.3892	7.00941
ENSG00000144810	COL8A1	protein_coding	1.30617	5.94e-07	0.00015445	-16.3616	6.99769
ENSG00000112773	FAM46A	protein_coding	-1.05387	5.95e-07	0.00015445	16.3593	6.99674
ENSG00000074410	CA12	protein_coding	-0.781711	5.98e-07	0.00015445	16.3476	6.99174
ENSG00000272398	CD24	protein_coding	1.53404	6.06e-07	0.00015494	-16.3144	6.97766
ENSG00000011454	RABGAP1	protein_coding	1.31547	6.06e-07	0.00015494	-16.3154	6.97808
ENSG00000166173	LARP6	protein_coding	-0.680134	6.19e-07	0.00015736	16.2664	6.95716
ENSG00000196730	DAPK1	protein_coding	0.738843	6.27e-07	0.00015847	-16.2381	6.94507
ENSG00000076716	GPC4	protein_coding	1.61242	6.46e-07	0.0001625	-16.1682	6.91505
ENSG00000177606	JUN	protein_coding	-1.63873	6.95e-07	0.00017214	16.0009	6.84262
ENSG00000176170	SPHK1	protein_coding	-1.02581	7.15e-07	0.0001748	15.9368	6.81463
ENSG00000158246	FAM46B	protein_coding	1.58499	7.17e-07	0.0001748	-15.93	6.81165
ENSG00000102802	MEDAG	protein_coding	-1.20988	7.22e-07	0.0001748	15.9136	6.80445
ENSG00000021762	OSBPL5	protein_coding	1.07155	7.23e-07	0.0001748	-15.9091	6.80248
ENSG00000187193	MT1X	protein_coding	1.69986	7.4e-07	0.00017786	-15.8586	6.78028
ENSG00000041515	MYO16	protein_coding	0.593661	7.52e-07	0.00017982	-15.8227	6.76445
ENSG00000138385	SSB	protein_coding	1.26351	7.56e-07	0.00018002	-15.8091	6.75847
ENSG00000105963	ADAP1	protein_coding	1.2917	7.64e-07	0.00018111	-15.7845	6.74758
ENSG00000118257	NRP2	protein_coding	0.701495	8.06e-07	0.00018994	-15.6669	6.69528
ENSG00000246705	H2AFJ	protein_coding	0.990584	8.22e-07	0.00019284	-15.6223	6.67532
ENSG00000101384	JAG1	protein_coding	1.02465	8.3e-07	0.00019373	-15.6014	6.66594
ENSG00000135446	CDK4	protein_coding	-0.712173	8.39e-07	0.00019489	15.5774	6.65515
ENSG00000135905	DOCK10	protein_coding	-1.08945	8.48e-07	0.00019613	15.5528	6.64408
ENSG00000137942	FNBP1L	protein_coding	1.14079	8.63e-07	0.00019859	-15.5147	6.6269
ENSG00000111961	SASH1	protein_coding	-0.721545	8.72e-07	0.00019986	15.4902	6.61581
ENSG00000137393	RNF144B	protein_coding	1.15877	8.79e-07	0.00020042	-15.4736	6.60829
ENSG00000145287	PLAC8	protein_coding	1.00632	8.91e-07	0.00020225	-15.4432	6.59451
ENSG00000176485	PLA2G16	protein_coding	1.22319	9e-07	0.00020337	-15.4209	6.58434
ENSG00000198431	TXNRD1	protein_coding	0.755259	9.3e-07	0.00020926	-15.348	6.55109
ENSG00000164251	F2RL1	protein_coding	-0.653676	9.43e-07	0.00021108	15.3189	6.53777
ENSG00000163251	FZD5	protein_coding	0.667714	9.77e-07	0.0002177	-15.2416	6.50219
ENSG00000003402	CFLAR	protein_coding	1.36013	9.81e-07	0.0002177	-15.2316	6.49759
ENSG00000197696	NMB	protein_coding	-0.785594	9.9e-07	0.00021853	15.2135	6.48922
ENSG00000104213	PDGFRL	protein_coding	0.652534	1.02e-06	0.00022491	-15.1413	6.45574
ENSG00000109846	CRYAB	protein_coding	2.36834	1.14e-06	0.00024697	-14.8995	6.34229
ENSG00000101849	TBL1X	protein_coding	0.833315	1.15e-06	0.00024697	-14.8925	6.33897
ENSG00000064666	CNN2	protein_coding	1.17906	1.23e-06	0.00026296	-14.7467	6.26948
ENSG00000180447	GAS1	protein_coding	1.63157	1.24e-06	0.00026296	-14.734	6.26342
ENSG00000172465	TCEAL1	protein_coding	0.782383	1.24e-06	0.00026296	-14.7231	6.25817
ENSG00000164056	SPRY1	protein_coding	1.30403	1.25e-06	0.00026296	-14.7134	6.2535
ENSG00000137266	SLC22A23	protein_coding	-0.957377	1.27e-06	0.00026517	14.6867	6.24069
ENSG00000132170	PPARG	protein_coding	1.41964	1.31e-06	0.00027382	-14.6104	6.20383
ENSG00000026508	CD44	protein_coding	-1.52854	1.36e-06	0.00027702	14.5417	6.17045
ENSG00000135842	FAM129A	protein_coding	-1.00577	1.36e-06	0.00027702	14.5414	6.17034
ENSG00000111859	NEDD9	protein_coding	0.983156	1.36e-06	0.00027702	-14.5392	6.16926
ENSG00000145390	USP53	protein_coding	1.02133	1.36e-06	0.00027702	-14.5332	6.16635
ENSG00000170276	HSPB2	protein_coding	1.0615	1.38e-06	0.00027975	-14.5042	6.15219
ENSG00000145685	LHFPL2	protein_coding	-0.956147	1.4e-06	0.00028026	14.4832	6.14192
ENSG00000156011	PSD3	protein_coding	-1.56453	1.4e-06	0.00028026	14.4747	6.13777
ENSG00000138135	CH25H	protein_coding	-0.607711	1.43e-06	0.00028431	14.4282	6.11493
ENSG00000167244	IGF2	protein_coding	1.14831	1.43e-06	0.00028431	-14.4313	6.11649
ENSG00000214575	CPEB1	protein_coding	-0.586928	1.48e-06	0.00029126	14.3622	6.08243
ENSG00000071242	RPS6KA2	protein_coding	0.925822	1.48e-06	0.00029126	-14.3616	6.08214
ENSG00000136193	SCRN1	protein_coding	0.619084	1.5e-06	0.00029385	-14.3351	6.06904
ENSG00000150630	VEGFC	protein_coding	-1.26093	1.53e-06	0.00029783	14.2992	6.05126
ENSG00000205364	MT1M	protein_coding	1.41506	1.64e-06	0.00031557	-14.1564	5.97997
ENSG00000115756	HPCAL1	protein_coding	-1.09342	1.65e-06	0.00031557	14.1353	5.96937
ENSG00000171033	PKIA	protein_coding	-1.33744	1.65e-06	0.00031557	14.143	5.97325
ENSG00000154380	ENAH	protein_coding	0.685137	1.66e-06	0.00031557	-14.125	5.96417
ENSG00000150540	HNMT	protein_coding	0.72025	1.66e-06	0.00031557	-14.1289	5.96612
ENSG00000169715	MT1E	protein_coding	1.06054	1.66e-06	0.00031557	-14.1286	5.96599
ENSG00000169271	HSPB3	protein_coding	1.21509	1.72e-06	0.00032532	-14.0556	5.92913
ENSG00000133106	EPSTI1	protein_coding	0.633007	1.75e-06	0.00032934	-14.0152	5.9087
ENSG00000112118	MCM3	protein_coding	-0.727404	1.75e-06	0.00032934	14.0203	5.91126
ENSG00000184254	ALDH1A3	protein_coding	-1.26627	1.79e-06	0.00033225	13.9751	5.8883
ENSG00000144655	CSRNP1	protein_coding	-0.89686	1.79e-06	0.00033225	13.9745	5.88797
ENSG00000151327	FAM177A1	protein_coding	0.679206	1.84e-06	0.00033645	-13.9149	5.85753
ENSG00000164647	STEAP1	protein_coding	-0.645027	1.84e-06	0.00033645	13.9238	5.86208
ENSG00000137267	TUBB2A	protein_coding	0.630972	1.84e-06	0.00033645	-13.9196	5.85997
ENSG00000159216	RUNX1	protein_coding	-1.095	1.85e-06	0.00033645	13.9116	5.85586
ENSG00000105792	CFAP69	protein_coding	-0.614826	1.87e-06	0.0003388	13.8891	5.84433
ENSG00000165996	HACD1	protein_coding	0.849859	1.89e-06	0.00034122	-13.8613	5.83007
ENSG00000120899	PTK2B	protein_coding	0.992023	2e-06	0.00035677	-13.7583	5.77687
ENSG00000125144	MT1G	protein_coding	1.18739	2.05e-06	0.00036436	-13.7023	5.74782
ENSG00000173599	PC	protein_coding	0.601766	2.05e-06	0.00036436	-13.7094	5.7515
ENSG00000074527	NTN4	protein_coding	-0.65083	2.12e-06	0.00037271	13.6381	5.71431
ENSG00000011422	PLAUR	protein_coding	-0.822342	2.12e-06	0.00037271	13.6364	5.71341
ENSG00000171848	RRM2	protein_coding	-0.81525	2.19e-06	0.00038247	13.5718	5.67949
ENSG00000057019	DCBLD2	protein_coding	-1.66047	2.22e-06	0.00038591	13.5474	5.66663
ENSG00000214274	ANG	protein_coding	1.12324	2.29e-06	0.00039585	-13.4868	5.63459
ENSG00000079739	PGM1	protein_coding	1.02483	2.3e-06	0.00039585	-13.4841	5.63318
ENSG00000213625	LEPROT	protein_coding	0.733796	2.32e-06	0.00039873	-13.4632	5.6221
ENSG00000006740	ARHGAP44	protein_coding	-0.644892	2.34e-06	0.00039958	13.4458	5.61287
ENSG00000196923	PDLIM7	protein_coding	1.10662	2.34e-06	0.00039958	-13.4455	5.61267
ENSG00000185112	FAM43A	protein_coding	1.29979	2.36e-06	0.00040092	-13.4323	5.60565
ENSG00000137331	IER3	protein_coding	-1.76304	2.48e-06	0.00041969	13.3374	5.55494
ENSG00000198947	DMD	protein_coding	0.64242	2.52e-06	0.00042564	-13.3037	5.53685
ENSG00000213406	ANXA2P1	processed_pseudogene	1.07741	2.54e-06	0.00042793	-13.2868	5.52774
ENSG00000124942	AHNAK	protein_coding	0.887727	2.58e-06	0.00043175	-13.2566	5.5115
ENSG00000143631	FLG	protein_coding	-1.27591	2.61e-06	0.00043461	13.2375	5.50115
ENSG00000132970	WASF3	protein_coding	1.10521	2.66e-06	0.00043986	-13.2013	5.48157
ENSG00000172985	SH3RF3	protein_coding	0.646963	2.69e-06	0.00044081	-13.1783	5.46906
ENSG00000106089	STX1A	protein_coding	-0.962309	2.76e-06	0.00044856	13.1325	5.44414
ENSG00000176595	KBTBD11	protein_coding	0.750676	2.82e-06	0.00045418	-13.0872	5.41934
ENSG00000072952	MRVI1	protein_coding	0.919344	2.83e-06	0.00045418	-13.0809	5.41589
ENSG00000181458	TMEM45A	protein_coding	0.821813	2.84e-06	0.00045418	-13.0778	5.41419
ENSG00000154229	PRKCA	protein_coding	-1.18055	2.85e-06	0.00045469	13.0695	5.40964
ENSG00000137332	DDR1	protein_coding	0.774452	2.94e-06	0.00046703	-13.0129	5.37856
ENSG00000124479	NDP	protein_coding	-0.631766	2.97e-06	0.00046913	12.992	5.367
ENSG00000172348	RCAN2	protein_coding	1.1158	2.97e-06	0.00046913	-12.994	5.36812
ENSG00000115129	TP53I3	protein_coding	0.923015	2.98e-06	0.00046913	-12.9863	5.36387
ENSG00000154721	JAM2	protein_coding	0.847098	3.1e-06	0.00048467	-12.9133	5.32346
ENSG00000197632	SERPINB2	protein_coding	-0.618561	3.12e-06	0.00048578	12.8985	5.3152
ENSG00000112079	STK38	protein_coding	0.70658	3.13e-06	0.00048578	-12.8972	5.31447
ENSG00000130751	NPAS1	protein_coding	1.16387	3.22e-06	0.00049835	-12.8438	5.28469
ENSG00000161638	ITGA5	protein_coding	1.84415	3.3e-06	0.00050459	-12.7973	5.25869
ENSG00000145431	PDGFC	protein_coding	-1.13321	3.33e-06	0.00050746	12.7774	5.24752
ENSG00000213949	ITGA1	protein_coding	0.882499	3.34e-06	0.00050746	-12.7753	5.24632
ENSG00000276043	UHRF1	protein_coding	-0.951719	3.38e-06	0.00051195	12.7516	5.23296
ENSG00000197321	SVIL	protein_coding	-1.02682	3.39e-06	0.00051195	12.7476	5.23074
ENSG00000153976	HS3ST3A1	protein_coding	-0.701897	3.46e-06	0.00051816	12.7113	5.21023
ENSG00000113389	NPR3	protein_coding	1.81168	3.46e-06	0.00051816	-12.7084	5.20862
ENSG00000137880	GCHFR	protein_coding	1.9422	3.57e-06	0.00052885	-12.6497	5.17533
ENSG00000132199	ENOSF1	protein_coding	-0.611498	3.58e-06	0.00052885	12.6486	5.17473
ENSG00000244274	DBNDD2	protein_coding	0.772619	3.6e-06	0.00053031	-12.6371	5.16818
ENSG00000240694	PNMA2	protein_coding	0.875858	3.61e-06	0.00053031	-12.6325	5.16558
ENSG00000166803	KIAA0101	protein_coding	-0.847603	3.65e-06	0.00053519	12.6103	5.15292
ENSG00000198959	TGM2	protein_coding	-1.22799	3.7e-06	0.00054066	12.5863	5.13922
ENSG00000110756	HPS5	protein_coding	0.858133	3.73e-06	0.0005431	-12.5727	5.13145
ENSG00000137285	TUBB2B	protein_coding	0.702637	3.79e-06	0.00055	-12.5443	5.1152
ENSG00000144485	HES6	protein_coding	0.863267	3.8e-06	0.00055062	-12.5369	5.11093
ENSG00000145687	SSBP2	protein_coding	1.06444	3.95e-06	0.00056975	-12.4663	5.07031
ENSG00000186417	GLDN	protein_coding	0.711148	3.99e-06	0.0005724	-12.4507	5.06131
ENSG00000106617	PRKAG2	protein_coding	0.74917	4.02e-06	0.00057363	-12.4371	5.05347
ENSG00000092969	TGFB2	protein_coding	0.732573	4.02e-06	0.00057363	-12.4363	5.05296
ENSG00000102172	SMS	protein_coding	-0.668479	4.12e-06	0.00058566	12.3937	5.0283
ENSG00000186340	THBS2	protein_coding	-1.81208	4.15e-06	0.00058883	12.3788	5.01964
ENSG00000142632	ARHGEF19	protein_coding	0.9996	4.23e-06	0.0005983	-12.345	4.99997
ENSG00000065923	SLC9A7	protein_coding	-0.909214	4.27e-06	0.00060219	12.3283	4.99019
ENSG00000250722	SEPP1	protein_coding	0.606528	4.28e-06	0.00060254	-12.3221	4.98657
ENSG00000106211	HSPB1	protein_coding	1.51634	4.37e-06	0.00061058	-12.2886	4.96701
ENSG00000116741	RGS2	protein_coding	1.17973	4.37e-06	0.00061058	-12.2882	4.96673
ENSG00000183722	LHFP	protein_coding	0.86959	4.39e-06	0.00061131	-12.2779	4.96073
ENSG00000163431	LMOD1	protein_coding	1.2718	4.49e-06	0.00062061	-12.2371	4.93673
ENSG00000125968	ID1	protein_coding	0.861574	4.5e-06	0.00062061	-12.2339	4.93488
ENSG00000128294	TPST2	protein_coding	-0.587797	4.54e-06	0.00062363	12.2184	4.92576
ENSG00000165617	DACT1	protein_coding	-0.847294	4.57e-06	0.00062363	12.2073	4.91916
ENSG00000136231	IGF2BP3	protein_coding	-1.07589	4.58e-06	0.00062363	12.2044	4.9175
ENSG00000095739	BAMBI	protein_coding	1.10306	4.6e-06	0.00062363	-12.1968	4.91301
ENSG00000117318	ID3	protein_coding	0.94002	4.6e-06	0.00062363	-12.1955	4.91224
ENSG00000013297	CLDN11	protein_coding	-1.09824	4.69e-06	0.00063257	12.1606	4.89158
ENSG00000046653	GPM6B	protein_coding	0.817531	4.75e-06	0.0006391	-12.1376	4.87796
ENSG00000162894	FCMR	protein_coding	0.596475	4.77e-06	0.00063959	-12.1307	4.87383
ENSG00000275600	PIGW	protein_coding	-0.642905	4.78e-06	0.00063959	12.1266	4.87141
ENSG00000186918	ZNF395	protein_coding	0.762882	4.85e-06	0.00064679	-12.1021	4.85686
ENSG00000123700	KCNJ2	protein_coding	-0.659179	5.1e-06	0.0006745	12.0147	4.80456
ENSG00000134369	NAV1	protein_coding	-0.923339	5.1e-06	0.0006745	12.0156	4.80513
ENSG00000054277	OPN3	protein_coding	0.866119	5.12e-06	0.0006745	-12.0063	4.79955
ENSG00000145936	KCNMB1	protein_coding	1.09381	5.13e-06	0.0006745	-12.005	4.79875
ENSG00000176890	TYMS	protein_coding	-0.847435	5.18e-06	0.00067912	11.9884	4.78878
ENSG00000170961	HAS2	protein_coding	-1.71942	5.2e-06	0.0006805	11.9802	4.78385
ENSG00000130429	ARPC1B	protein_coding	0.78342	5.24e-06	0.0006833	-11.9684	4.77674
ENSG00000175130	MARCKSL1	protein_coding	-0.997348	5.29e-06	0.00068798	11.9519	4.76679
ENSG00000146411	SLC2A12	protein_coding	-0.837198	5.32e-06	0.00069024	11.9416	4.76057
ENSG00000100065	CARD10	protein_coding	-0.756624	5.47e-06	0.00070748	11.8942	4.73192
ENSG00000204291	COL15A1	protein_coding	-0.614262	5.49e-06	0.00070901	11.8859	4.72689
ENSG00000182197	EXT1	protein_coding	-0.688528	5.67e-06	0.00072786	11.8316	4.69384
ENSG00000188342	GTF2F2	protein_coding	-1.0091	5.75e-06	0.00073608	11.8078	4.67929
ENSG00000130176	CNN1	protein_coding	0.598302	5.79e-06	0.00073742	-11.7957	4.67189
ENSG00000076685	NT5C2	protein_coding	0.590329	5.81e-06	0.00073847	-11.7888	4.66767
ENSG00000106772	PRUNE2	protein_coding	0.947148	5.89e-06	0.00074183	-11.7667	4.65412
ENSG00000138378	STAT4	protein_coding	-0.67422	5.98e-06	0.00074646	11.739	4.63712
ENSG00000065328	MCM10	protein_coding	-0.655611	6.06e-06	0.00074646	11.7177	4.62404
ENSG00000082482	KCNK2	protein_coding	-0.660353	6.09e-06	0.00074734	11.7079	4.61801
ENSG00000164850	GPER1	protein_coding	-0.845786	6.15e-06	0.00075222	11.6918	4.60805
ENSG00000071054	MAP4K4	protein_coding	-0.785351	6.17e-06	0.00075332	11.685	4.60388
ENSG00000189409	MMP23B	protein_coding	0.688029	6.22e-06	0.00075717	-11.6721	4.5959
ENSG00000144136	SLC20A1	protein_coding	-1.03883	6.32e-06	0.00076354	11.6454	4.57938
ENSG00000143320	CRABP2	protein_coding	-0.822304	6.34e-06	0.00076354	11.6393	4.57559
ENSG00000198805	PNP	protein_coding	-0.603581	6.35e-06	0.00076354	11.6369	4.57407
ENSG00000136436	CALCOCO2	protein_coding	0.867632	6.37e-06	0.00076417	-11.6313	4.57062
ENSG00000102317	RBM3	protein_coding	0.748562	6.46e-06	0.00077136	-11.6072	4.55562
ENSG00000169583	CLIC3	protein_coding	1.68441	6.52e-06	0.00077189	-11.5939	4.54736
ENSG00000198610	AKR1C4	protein_coding	-0.781204	6.53e-06	0.00077189	11.5907	4.54535
ENSG00000095637	SORBS1	protein_coding	0.610446	6.53e-06	0.00077189	-11.5896	4.54466
ENSG00000126803	HSPA2	protein_coding	0.898874	6.55e-06	0.00077234	-11.5845	4.5415
ENSG00000112964	GHR	protein_coding	0.878611	6.57e-06	0.00077242	-11.5803	4.53885
ENSG00000166387	PPFIBP2	protein_coding	0.884319	6.64e-06	0.00077667	-11.5629	4.52803
ENSG00000153721	CNKSR3	protein_coding	0.661686	6.69e-06	0.00078154	-11.5483	4.51893
ENSG00000138166	DUSP5	protein_coding	0.903662	6.72e-06	0.00078303	-11.5411	4.5144
ENSG00000272047	GTF2H5	protein_coding	0.824935	6.85e-06	0.00079268	-11.5086	4.49401
ENSG00000275074	NUDT18	protein_coding	0.639541	6.98e-06	0.00080372	-11.4788	4.47533
ENSG00000115758	ODC1	protein_coding	-0.678883	6.98e-06	0.00080372	11.4774	4.47446
ENSG00000225697	SLC26A6	protein_coding	0.882985	7.26e-06	0.00083133	-11.4132	4.43393
ENSG00000197879	MYO1C	protein_coding	0.990494	7.38e-06	0.00084319	-11.3858	4.41652
ENSG00000118689	FOXO3	protein_coding	0.82909	7.41e-06	0.00084471	-11.3789	4.41216
ENSG00000071539	TRIP13	protein_coding	-0.691508	7.48e-06	0.00085048	11.3637	4.40252
ENSG00000126458	RRAS	protein_coding	0.97575	7.56e-06	0.00085437	-11.3446	4.39036
ENSG00000156136	DCK	protein_coding	-0.794452	7.62e-06	0.00085935	11.3312	4.38179
ENSG00000143127	ITGA10	protein_coding	1.61605	7.67e-06	0.00086216	-11.3219	4.37592
ENSG00000178105	DDX10	protein_coding	-1.07658	7.73e-06	0.00086322	11.3078	4.36689
ENSG00000100711	ZFYVE21	protein_coding	0.868021	7.75e-06	0.00086322	-11.3048	4.36494
ENSG00000143545	RAB13	protein_coding	0.796969	7.8e-06	0.0008653	-11.2933	4.3576
ENSG00000005243	COPZ2	protein_coding	0.852329	7.86e-06	0.00086961	-11.2802	4.34924
ENSG00000101335	MYL9	protein_coding	1.24629	7.96e-06	0.00087296	-11.2602	4.33638
ENSG00000113460	BRIX1	protein_coding	0.793601	8.2e-06	0.00089308	-11.2117	4.30522
ENSG00000159208	CIART	protein_coding	-0.85922	8.24e-06	0.00089378	11.2031	4.29969
ENSG00000196139	AKR1C3	protein_coding	-0.721904	8.33e-06	0.00090117	11.186	4.28865
ENSG00000159200	RCAN1	protein_coding	-0.920196	8.37e-06	0.00090344	11.1783	4.28366
ENSG00000198467	TPM2	protein_coding	0.746976	8.41e-06	0.00090509	-11.1693	4.27785
ENSG00000125868	DSTN	protein_coding	0.972926	9.13e-06	0.00097254	-11.0371	4.1918
ENSG00000078269	SYNJ2	protein_coding	-0.986168	9.5e-06	0.00100225	10.9726	4.14942
ENSG00000162692	VCAM1	protein_coding	-1.11566	9.7e-06	0.00102	10.9395	4.1276
ENSG00000157036	EXOG	protein_coding	1.18056	9.82e-06	0.00103052	-10.9188	4.11389
ENSG00000064042	LIMCH1	protein_coding	0.815687	9.84e-06	0.00103052	-10.9162	4.11218
ENSG00000183087	GAS6	protein_coding	0.656951	9.86e-06	0.00103077	-10.9124	4.10965
ENSG00000105894	PTN	protein_coding	1.18677	9.95e-06	0.00103584	-10.8977	4.09993
ENSG00000163249	CCNYL1	protein_coding	0.910814	1e-05	0.00103794	-10.8911	4.09552
ENSG00000171617	ENC1	protein_coding	-1.13504	1.02e-05	0.00105428	10.8628	4.07672
ENSG00000167996	FTH1	protein_coding	0.661713	1.03e-05	0.00105958	-10.8457	4.06534
ENSG00000060762	MPC1	protein_coding	0.641354	1.04e-05	0.00106394	-10.8349	4.05809
ENSG00000116717	GADD45A	protein_coding	1.07487	1.05e-05	0.00107335	-10.809	4.04084
ENSG00000141338	ABCA8	protein_coding	1.3538	1.07e-05	0.00108239	-10.7844	4.02435
ENSG00000176771	NCKAP5	protein_coding	-0.627692	1.07e-05	0.00108239	10.7875	4.02642
ENSG00000133687	TMTC1	protein_coding	1.32178	1.09e-05	0.00109534	-10.7591	4.00735
ENSG00000128335	APOL2	protein_coding	0.816604	1.1e-05	0.00110508	-10.7381	3.99326
ENSG00000172020	GAP43	protein_coding	-0.603526	1.1e-05	0.00110508	10.7354	3.99139
ENSG00000175066	GK5	protein_coding	1.31925	1.11e-05	0.00110514	-10.729	3.9871
ENSG00000134590	FAM127A	protein_coding	0.591192	1.12e-05	0.00111031	-10.7071	3.97235
ENSG00000078070	MCCC1	protein_coding	0.629233	1.14e-05	0.00112423	-10.6827	3.95587
ENSG00000175745	NR2F1	protein_coding	1.19285	1.15e-05	0.0011309	-10.6703	3.94745
ENSG00000117724	CENPF	protein_coding	-0.63165	1.16e-05	0.00114124	10.6498	3.93351
ENSG00000134294	SLC38A2	protein_coding	0.865746	1.17e-05	0.0011461	-10.64	3.92687
ENSG00000096696	DSP	protein_coding	0.706912	1.18e-05	0.0011483	-10.6338	3.92271
ENSG00000002834	LASP1	protein_coding	0.755577	1.21e-05	0.00118031	-10.5848	3.88926
ENSG00000122861	PLAU	protein_coding	-1.51167	1.25e-05	0.00120359	10.5452	3.86217
ENSG00000105664	COMP	protein_coding	1.48863	1.27e-05	0.00122288	-10.5114	3.83897
ENSG00000103489	XYLT1	protein_coding	-0.825358	1.29e-05	0.00122965	10.4938	3.82684
ENSG00000176887	SOX11	protein_coding	-0.748722	1.31e-05	0.00124743	10.4656	3.80741
ENSG00000188042	ARL4C	protein_coding	-0.599178	1.32e-05	0.00124925	10.4603	3.80379
ENSG00000142949	PTPRF	protein_coding	-0.600395	1.34e-05	0.0012691	10.4301	3.78288
ENSG00000213005	PTTG3P	processed_pseudogene	-0.835976	1.34e-05	0.0012684	10.434	3.78554
ENSG00000176697	BDNF	protein_coding	-0.863069	1.37e-05	0.00128637	10.3976	3.76028
ENSG00000115419	GLS	protein_coding	0.795594	1.4e-05	0.00130721	-10.3658	3.73819
ENSG00000156113	KCNMA1	protein_coding	-0.827735	1.4e-05	0.00130766	10.3601	3.73418
ENSG00000145715	RASA1	protein_coding	-1.31363	1.4e-05	0.00130721	10.3642	3.73705
ENSG00000073849	ST6GAL1	protein_coding	0.634855	1.41e-05	0.00130766	-10.3579	3.73262
ENSG00000170779	CDCA4	protein_coding	0.714775	1.43e-05	0.00132767	-10.3318	3.71442
ENSG00000069399	BCL3	protein_coding	-1.06423	1.48e-05	0.00135941	10.2834	3.68045
ENSG00000100906	NFKBIA	protein_coding	1.46699	1.48e-05	0.00135941	-10.2815	3.67917
ENSG00000114423	CBLB	protein_coding	-0.947612	1.51e-05	0.00138321	10.2479	3.65552
ENSG00000147027	TMEM47	protein_coding	0.806778	1.54e-05	0.00140204	-10.2207	3.63627
ENSG00000116285	ERRFI1	protein_coding	1.05986	1.58e-05	0.00143376	-10.1786	3.60647
ENSG00000106477	CEP41	protein_coding	-0.594938	1.59e-05	0.00143655	10.1729	3.60241
ENSG00000112984	KIF20A	protein_coding	-0.876623	1.61e-05	0.00145074	10.1526	3.58798
ENSG00000197965	MPZL1	protein_coding	0.701475	1.67e-05	0.00149282	-10.096	3.54759
ENSG00000251493	FOXD1	protein_coding	-1.16649	1.68e-05	0.00149282	10.0934	3.54573
ENSG00000103257	SLC7A5	protein_coding	-0.856558	1.73e-05	0.00153066	10.048	3.51317
ENSG00000135047	CTSL	protein_coding	-1.28861	1.75e-05	0.00154876	10.0278	3.49868
ENSG00000165891	E2F7	protein_coding	-1.01454	1.79e-05	0.00157537	9.99459	3.4747
ENSG00000198612	COPS8	protein_coding	0.6995	1.8e-05	0.00157785	-9.98433	3.46728
ENSG00000173706	HEG1	protein_coding	-0.641515	1.8e-05	0.00157785	9.9843	3.46726
ENSG00000152463	OLAH	protein_coding	0.614327	1.81e-05	0.00157832	-9.97858	3.46312
ENSG00000099998	GGT5	protein_coding	0.597106	1.83e-05	0.00159118	-9.95938	3.44921
ENSG00000197614	MFAP5	protein_coding	0.718124	1.84e-05	0.00159118	-9.95872	3.44874
ENSG00000186352	ANKRD37	protein_coding	-0.797225	1.88e-05	0.00161603	9.92291	3.42273
ENSG00000105552	BCAT2	protein_coding	0.661047	1.88e-05	0.00161623	-9.92014	3.42071
ENSG00000106392	C1GALT1	protein_coding	-0.937022	1.9e-05	0.00162797	9.90436	3.40922
ENSG00000135318	NT5E	protein_coding	-1.01063	1.92e-05	0.00163031	9.89543	3.40271
ENSG00000164484	TMEM200A	protein_coding	-1.27305	1.92e-05	0.00163031	9.89134	3.39972
ENSG00000156265	MAP3K7CL	protein_coding	-0.596295	1.93e-05	0.00163031	9.8887	3.3978
ENSG00000184702	SEPTIN5	protein_coding	0.829643	1.93e-05	0.00163031	-9.88694	3.39651
ENSG00000146648	EGFR	protein_coding	-0.698033	1.94e-05	0.00163398	9.88017	3.39157
ENSG00000160256	FAM207A	protein_coding	0.778721	1.94e-05	0.00163398	-9.87858	3.39041
ENSG00000070404	FSTL3	protein_coding	1.25952	1.95e-05	0.00164401	-9.86711	3.38202
ENSG00000109814	UGDH	protein_coding	-0.852271	1.98e-05	0.00165989	9.84553	3.36622
ENSG00000178035	IMPDH2	protein_coding	-0.622555	2.01e-05	0.00167088	9.82842	3.35367
ENSG00000186866	POFUT2	protein_coding	0.736656	2.03e-05	0.00168881	-9.8104	3.34042
ENSG00000148180	GSN	protein_coding	0.803186	2.06e-05	0.00170274	-9.78767	3.32369
ENSG00000099250	NRP1	protein_coding	-1.2934	2.06e-05	0.00170274	9.79319	3.32775
ENSG00000179833	SERTAD2	protein_coding	-0.840859	2.06e-05	0.00170274	9.78989	3.32532
ENSG00000167601	AXL	protein_coding	-0.659555	2.09e-05	0.00171527	9.76818	3.3093
ENSG00000171522	PTGER4	protein_coding	0.686594	2.17e-05	0.00177047	-9.71671	3.27119
ENSG00000113657	DPYSL3	protein_coding	-1.09933	2.18e-05	0.00177153	9.70969	3.26597
ENSG00000171867	PRNP	protein_coding	-0.836406	2.18e-05	0.00177153	9.70944	3.26579
ENSG00000132326	PER2	protein_coding	-0.705549	2.19e-05	0.00177319	9.7044	3.26204
ENSG00000162437	RAVER2	protein_coding	0.908583	2.19e-05	0.00177319	-9.70329	3.26122
ENSG00000120690	ELF1	protein_coding	0.65857	2.2e-05	0.00178374	-9.69236	3.25309
ENSG00000159388	BTG2	protein_coding	0.678674	2.25e-05	0.00180454	-9.66138	3.23
ENSG00000013619	MAMLD1	protein_coding	-0.714203	2.25e-05	0.00180454	9.66111	3.2298
ENSG00000170035	UBE2E3	protein_coding	-0.874596	2.25e-05	0.00180454	9.66114	3.22982
ENSG00000072571	HMMR	protein_coding	-0.700588	2.26e-05	0.00180454	9.65911	3.22831
ENSG00000120694	HSPH1	protein_coding	-1.02294	2.27e-05	0.00180954	9.64859	3.22044
ENSG00000151491	EPS8	protein_coding	0.648361	2.28e-05	0.00180954	-9.64577	3.21834
ENSG00000145675	PIK3R1	protein_coding	1.02487	2.28e-05	0.00181255	-9.64053	3.21442
ENSG00000184588	PDE4B	protein_coding	-0.953921	2.3e-05	0.00181773	9.63232	3.20828
ENSG00000110841	PPFIBP1	protein_coding	-1.04872	2.32e-05	0.00183179	9.61898	3.19829
ENSG00000242094	FOXP1-IT1	lncRNA	-0.629386	2.4e-05	0.00188361	9.56769	3.15975
ENSG00000184292	TACSTD2	protein_coding	0.621513	2.4e-05	0.00188361	-9.57185	3.16288
ENSG00000040275	SPDL1	protein_coding	-0.763884	2.42e-05	0.00188842	9.56065	3.15444
ENSG00000119938	PPP1R3C	protein_coding	1.06298	2.43e-05	0.00189088	-9.55311	3.14875
ENSG00000154734	ADAMTS1	protein_coding	-1.0805	2.51e-05	0.00194281	9.50567	3.11288
ENSG00000111799	COL12A1	protein_coding	0.985747	2.53e-05	0.00194761	-9.4977	3.10683
ENSG00000152518	ZFP36L2	protein_coding	1.07215	2.54e-05	0.00195783	-9.48808	3.09953
ENSG00000102804	TSC22D1	protein_coding	-0.918073	2.55e-05	0.00195967	9.4823	3.09514
ENSG00000167617	CDC42EP5	protein_coding	0.749531	2.57e-05	0.00196622	-9.47131	3.08678
ENSG00000170293	CMTM8	protein_coding	0.90513	2.57e-05	0.00196622	-9.47253	3.08772
ENSG00000128050	PAICS	protein_coding	-0.645891	2.58e-05	0.00197116	9.4652	3.08214
ENSG00000093167	LRRFIP2	protein_coding	0.716335	2.62e-05	0.00199168	-9.44403	3.06601
ENSG00000078399	HOXA9	protein_coding	-0.73451	2.69e-05	0.0020269	9.41127	3.04098
ENSG00000152104	PTPN14	protein_coding	-0.757947	2.69e-05	0.0020269	9.40852	3.03888
ENSG00000135480	KRT7	protein_coding	0.910419	2.71e-05	0.00203345	-9.39753	3.03046
ENSG00000154556	SORBS2	protein_coding	1.15134	2.76e-05	0.00206128	-9.37207	3.01093
ENSG00000173207	CKS1B	protein_coding	-0.68045	2.8e-05	0.00208321	9.3509	2.99465
ENSG00000035403	VCL	protein_coding	0.690669	2.8e-05	0.00208301	-9.35316	2.99639
ENSG00000164611	PTTG1	protein_coding	-0.968356	2.82e-05	0.00209134	9.34123	2.9872
ENSG00000159399	HK2	protein_coding	-0.788336	2.86e-05	0.00210965	9.32487	2.97458
ENSG00000168556	ING2	protein_coding	0.62867	2.89e-05	0.00212718	-9.30916	2.96245
ENSG00000133789	SWAP70	protein_coding	0.674148	2.9e-05	0.00213188	-9.304	2.95845
ENSG00000135069	PSAT1	protein_coding	-0.839397	2.95e-05	0.00216273	9.28197	2.9414
ENSG00000165802	NSMF	protein_coding	0.829798	3e-05	0.00219139	-9.25516	2.92059
ENSG00000147471	PROSC	protein_coding	0.743276	3.04e-05	0.00220445	-9.24105	2.90961
ENSG00000110315	RNF141	protein_coding	0.686274	3.07e-05	0.00221994	-9.22524	2.8973
ENSG00000158234	FAIM	protein_coding	0.762657	3.12e-05	0.00225124	-9.20188	2.87906
ENSG00000197448	GSTK1	protein_coding	0.59719	3.13e-05	0.00225568	-9.19714	2.87536
ENSG00000053254	FOXN3	protein_coding	1.17389	3.17e-05	0.0022718	-9.18331	2.86453
ENSG00000124212	PTGIS	protein_coding	0.875636	3.23e-05	0.00230072	-9.1559	2.84305
ENSG00000111319	SCNN1A	protein_coding	0.613728	3.24e-05	0.0023065	-9.15047	2.83878
ENSG00000169764	UGP2	protein_coding	1.4324	3.28e-05	0.00231804	-9.13568	2.82716
ENSG00000118985	ELL2	protein_coding	1.05077	3.31e-05	0.00232955	-9.12151	2.816
ENSG00000213190	MLLT11	protein_coding	-0.983642	3.32e-05	0.00232955	9.11742	2.81277
ENSG00000049246	PER3	protein_coding	-0.621645	3.36e-05	0.00235377	9.10103	2.79984
ENSG00000105825	TFPI2	protein_coding	-1.03074	3.4e-05	0.00237154	9.08688	2.78867
ENSG00000158270	COLEC12	protein_coding	-0.801594	3.48e-05	0.00241334	9.05507	2.76347
ENSG00000126778	SIX1	protein_coding	0.689351	3.49e-05	0.00241765	-9.0491	2.75874
ENSG00000082497	SERTAD4	protein_coding	-1.09043	3.51e-05	0.00242047	9.04368	2.75444
ENSG00000128340	RAC2	protein_coding	-0.654738	3.53e-05	0.00243158	9.03365	2.74647
ENSG00000092621	PHGDH	protein_coding	-0.98137	3.57e-05	0.00245034	9.01775	2.73381
ENSG00000164032	H2AFZ	protein_coding	-0.70427	3.62e-05	0.0024679	9.00221	2.72143
ENSG00000109805	NCAPG	protein_coding	-0.74337	3.66e-05	0.00248926	8.98664	2.709
ENSG00000133083	DCLK1	protein_coding	0.700006	3.67e-05	0.00248926	-8.98305	2.70614
ENSG00000148516	ZEB1	protein_coding	0.804798	3.73e-05	0.0025204	-8.96089	2.68841
ENSG00000198542	ITGBL1	protein_coding	0.75879	3.74e-05	0.0025209	-8.95673	2.68507
ENSG00000144476	ACKR3	protein_coding	-0.795897	3.87e-05	0.0025932	8.9114	2.64867
ENSG00000139508	SLC46A3	protein_coding	1.28598	3.9e-05	0.00260417	-8.90025	2.63969
ENSG00000118640	VAMP8	protein_coding	0.908885	3.91e-05	0.00260617	-8.8974	2.63739
ENSG00000070669	ASNS	protein_coding	-0.631551	4.12e-05	0.00269923	8.82676	2.58024
ENSG00000184995	IFNE	protein_coding	-0.715117	4.14e-05	0.00270465	8.82098	2.57555
ENSG00000107438	PDLIM1	protein_coding	0.67771	4.15e-05	0.00270568	-8.8179	2.57304
ENSG00000198756	COLGALT2	protein_coding	0.589676	4.17e-05	0.00271599	-8.81012	2.56671
ENSG00000164764	SBSPON	protein_coding	0.621195	4.26e-05	0.00275894	-8.78406	2.54549
ENSG00000111674	ENO2	protein_coding	-0.709989	4.38e-05	0.00280366	8.74715	2.51533
ENSG00000168496	FEN1	protein_coding	-0.593321	4.49e-05	0.00285315	8.71379	2.48797
ENSG00000074590	NUAK1	protein_coding	0.772485	4.49e-05	0.00285315	-8.71309	2.48739
ENSG00000157570	TSPAN18	protein_coding	1.69741	4.51e-05	0.00285921	-8.70762	2.4829
ENSG00000166165	CKB	protein_coding	0.868616	4.72e-05	0.0029562	-8.64708	2.43297
ENSG00000171150	SOCS5	protein_coding	-1.178	4.74e-05	0.00295939	8.64233	2.42904
ENSG00000165124	SVEP1	protein_coding	1.73229	4.83e-05	0.00301106	-8.61812	2.40897
ENSG00000126561	STAT5A	protein_coding	0.676284	4.84e-05	0.003013	-8.61562	2.4069
ENSG00000173848	NET1	protein_coding	-1.04524	5.04e-05	0.00310846	8.56198	2.36225
ENSG00000165029	ABCA1	protein_coding	-0.705666	5.08e-05	0.00311609	8.55229	2.35416
ENSG00000145901	TNIP1	protein_coding	0.763858	5.12e-05	0.00313174	-8.54258	2.34604
ENSG00000115828	QPCT	protein_coding	0.665084	5.16e-05	0.00315126	-8.53294	2.33797
ENSG00000106003	LFNG	protein_coding	-0.607891	5.2e-05	0.00316843	8.52167	2.32853
ENSG00000113013	HSPA9	protein_coding	-0.636835	5.34e-05	0.00323976	8.48765	2.29997
ENSG00000164442	CITED2	protein_coding	0.684065	5.63e-05	0.0033819	-8.42159	2.2442
ENSG00000067057	PFKP	protein_coding	-0.932679	5.72e-05	0.00341976	8.39971	2.22564
ENSG00000157617	C2CD2	protein_coding	0.957942	5.8e-05	0.00345596	-8.38307	2.2115
ENSG00000137076	TLN1	protein_coding	0.664581	5.86e-05	0.00348963	-8.3692	2.19969
ENSG00000135829	DHX9	protein_coding	-0.632827	5.89e-05	0.00350239	8.36302	2.19443
ENSG00000151414	NEK7	protein_coding	-1.6316	5.93e-05	0.00351625	8.35493	2.18752
ENSG00000168140	VASN	protein_coding	-0.646577	6e-05	0.00354982	8.34099	2.17563
ENSG00000116157	GPX7	protein_coding	0.67286	6.08e-05	0.00358433	-8.323	2.16023
ENSG00000171408	PDE7B	protein_coding	-0.652195	6.16e-05	0.00360583	8.30649	2.14609
ENSG00000154188	ANGPT1	protein_coding	1.2071	6.27e-05	0.0036532	-8.28407	2.12684
ENSG00000018408	WWTR1	protein_coding	-0.790778	6.51e-05	0.00373229	8.23763	2.08682
ENSG00000204381	LAYN	protein_coding	0.670687	6.54e-05	0.00374032	-8.23199	2.08195
ENSG00000188215	DCUN1D3	protein_coding	0.677317	6.6e-05	0.00375716	-8.21988	2.07147
ENSG00000258947	TUBB3	protein_coding	-1.30946	6.61e-05	0.00375716	8.21906	2.07077
ENSG00000123485	HJURP	protein_coding	-0.60013	6.64e-05	0.00377146	8.21285	2.06539
ENSG00000196196	HRCT1	protein_coding	0.673406	6.73e-05	0.00380244	-8.19591	2.05071
ENSG00000276600	RAB7B	protein_coding	-0.751701	6.79e-05	0.00382016	8.18384	2.04022
ENSG00000082212	ME2	protein_coding	-0.673012	6.81e-05	0.0038252	8.18076	2.03755
ENSG00000003436	TFPI	protein_coding	-0.588568	6.84e-05	0.00383746	8.17534	2.03284
ENSG00000170962	PDGFD	protein_coding	0.803023	7.02e-05	0.00389696	-8.14285	2.00453
ENSG00000135926	TMBIM1	protein_coding	0.769677	7.22e-05	0.00398008	-8.10885	1.97481
ENSG00000117632	STMN1	protein_coding	-0.590754	7.26e-05	0.00399251	8.10221	1.96899
ENSG00000164122	ASB5	protein_coding	0.617962	7.49e-05	0.0040795	-8.06323	1.93476
ENSG00000113916	BCL6	protein_coding	0.66341	7.49e-05	0.0040795	-8.06318	1.93471
ENSG00000125148	MT2A	protein_coding	0.647438	7.57e-05	0.00411519	-8.04972	1.92285
ENSG00000131773	KHDRBS3	protein_coding	0.669512	7.63e-05	0.00413434	-8.03999	1.91428
ENSG00000184182	UBE2F	protein_coding	0.668335	7.67e-05	0.00414257	-8.0334	1.90846
ENSG00000097007	ABL1	protein_coding	-1.04213	7.69e-05	0.00414567	8.03112	1.90645
ENSG00000086061	DNAJA1	protein_coding	-0.666998	7.72e-05	0.00415499	8.02566	1.90162
ENSG00000216740	ANXA2P3	processed_pseudogene	0.828365	7.98e-05	0.00425958	-7.98583	1.86635
ENSG00000163884	KLF15	protein_coding	0.822488	8.1e-05	0.00429442	-7.96771	1.85025
ENSG00000152784	PRDM8	protein_coding	-0.597441	8.1e-05	0.00429442	7.96659	1.84925
ENSG00000164109	MAD2L1	protein_coding	-0.878906	8.15e-05	0.00431443	7.9596	1.84304
ENSG00000068028	RASSF1	protein_coding	0.587528	8.26e-05	0.00435027	-7.94296	1.82821
ENSG00000102312	PORCN	protein_coding	-0.826647	8.6e-05	0.00449517	7.8941	1.78452
ENSG00000106366	SERPINE1	protein_coding	-0.947788	8.78e-05	0.00457058	7.87013	1.76301
ENSG00000205213	LGR4	protein_coding	-0.72208	8.82e-05	0.00458548	7.86467	1.7581
ENSG00000101460	MAP1LC3A	protein_coding	0.661659	8.82e-05	0.00458548	-7.86363	1.75717
ENSG00000125257	ABCC4	protein_coding	0.985745	8.9e-05	0.00459932	-7.85317	1.74776
ENSG00000148468	FAM171A1	protein_coding	-0.593879	8.91e-05	0.00459932	7.85232	1.74699
ENSG00000104738	MCM4	protein_coding	-0.589122	9.02e-05	0.00464159	7.8375	1.73363
ENSG00000109016	DHRS7B	protein_coding	0.666845	9.23e-05	0.0047073	-7.80927	1.70813
ENSG00000142731	PLK4	protein_coding	-0.637543	9.25e-05	0.00471307	7.80655	1.70567
ENSG00000111229	ARPC3	protein_coding	1.26833	9.36e-05	0.00474919	-7.79241	1.69287
ENSG00000067798	NAV3	protein_coding	0.648957	9.38e-05	0.00475268	-7.79029	1.69094
ENSG00000159884	CCDC107	protein_coding	0.89924	9.56e-05	0.00481149	-7.76768	1.67042
ENSG00000079215	SLC1A3	protein_coding	-0.933071	9.56e-05	0.00481149	7.76694	1.66974
ENSG00000168874	ATOH8	protein_coding	0.807694	9.8e-05	0.00490178	-7.73743	1.64288
ENSG00000121774	KHDRBS1	protein_coding	-0.599794	0.0001	0.00499253	7.71077	1.61853
ENSG00000125384	PTGER2	protein_coding	1.0852	0.0001	0.00499131	-7.71227	1.6199
ENSG00000140443	IGF1R	protein_coding	0.657775	0.000101	0.00503547	-7.69819	1.60702
ENSG00000138180	CEP55	protein_coding	-0.692793	0.000102	0.0050472	7.69302	1.60229
ENSG00000244038	DDOST	protein_coding	0.79512	0.000102	0.00505133	-7.68845	1.5981
ENSG00000008441	NFIX	protein_coding	-0.723176	0.000102	0.00505133	7.68966	1.5992
ENSG00000109107	ALDOC	protein_coding	0.610009	0.000103	0.00507721	-7.67753	1.58808
ENSG00000078053	AMPH	protein_coding	0.646724	0.000104	0.00508077	-7.67203	1.58302
ENSG00000066279	ASPM	protein_coding	-0.711446	0.000109	0.00520343	7.61698	1.53231
ENSG00000011465	DCN	protein_coding	1.2555	0.000109	0.00520528	-7.6149	1.53039
ENSG00000034152	MAP2K3	protein_coding	0.737494	0.000111	0.00527675	-7.58909	1.50651
ENSG00000112715	VEGFA	protein_coding	-1.04626	0.000111	0.00527899	7.58746	1.50499
ENSG00000152952	PLOD2	protein_coding	-0.994956	0.000112	0.00531337	7.57837	1.49656
ENSG00000197766	CFD	protein_coding	0.925813	0.000114	0.00538497	-7.55558	1.47538
ENSG00000221852	KRTAP1-5	protein_coding	0.630168	0.000115	0.00539264	-7.55125	1.47135
ENSG00000102393	GLA	protein_coding	-0.618153	0.000117	0.00544647	7.52629	1.44809
ENSG00000115457	IGFBP2	protein_coding	1.84333	0.000117	0.00544647	-7.5273	1.44904
ENSG00000099849	RASSF7	protein_coding	0.826858	0.000119	0.00548225	-7.51296	1.43564
ENSG00000265972	TXNIP	protein_coding	0.792342	0.000119	0.00548225	-7.51419	1.43679
ENSG00000137269	LRRC1	protein_coding	0.668152	0.00012	0.00554058	-7.49538	1.41919
ENSG00000120896	SORBS3	protein_coding	0.634557	0.000123	0.0056265	-7.47319	1.39839
ENSG00000142871	CYR61	protein_coding	0.654222	0.000126	0.00572169	-7.44194	1.36899
ENSG00000173065	FAM222B	protein_coding	0.591522	0.000126	0.00572133	-7.44368	1.37064
ENSG00000168374	ARF4	protein_coding	0.599123	0.000127	0.00574308	-7.43544	1.36286
ENSG00000164125	FAM198B	protein_coding	-0.843013	0.000133	0.00591279	7.3809	1.31129
ENSG00000167645	YIF1B	protein_coding	0.781847	0.000133	0.00591566	-7.37867	1.30917
ENSG00000110321	EIF4G2	protein_coding	-0.623572	0.000134	0.00592134	7.37612	1.30676
ENSG00000111252	SH2B3	protein_coding	-0.861301	0.000135	0.00595316	7.36791	1.29896
ENSG00000117114	ADGRL2	protein_coding	-0.845921	0.000136	0.00598691	7.3573	1.28888
ENSG00000123136	DDX39A	protein_coding	-0.6328	0.000136	0.00598892	7.35565	1.28731
ENSG00000144357	UBR3	protein_coding	0.733147	0.000136	0.00598892	-7.35485	1.28655
ENSG00000161547	SRSF2	protein_coding	-0.625721	0.000138	0.00603762	7.34252	1.27481
ENSG00000144115	THNSL2	protein_coding	0.717193	0.000139	0.00609077	-7.32844	1.26138
ENSG00000022267	FHL1	protein_coding	0.918821	0.000141	0.0061472	-7.31474	1.2483
ENSG00000182718	ANXA2	protein_coding	0.737268	0.000145	0.00627974	-7.28558	1.22039
ENSG00000115993	TRAK2	protein_coding	0.683704	0.000146	0.00631853	-7.27257	1.20791
ENSG00000206538	VGLL3	protein_coding	0.886701	0.000146	0.00631056	-7.27601	1.21121
ENSG00000118523	CTGF	protein_coding	0.60798	0.000147	0.0063404	-7.26366	1.19935
ENSG00000137501	SYTL2	protein_coding	-0.774929	0.000151	0.00645147	7.23393	1.17072
ENSG00000132155	RAF1	protein_coding	0.681222	0.000152	0.00645147	-7.23223	1.16909
ENSG00000067082	KLF6	protein_coding	0.674967	0.000154	0.00653681	-7.21442	1.15189
ENSG00000124615	MOCS1	protein_coding	0.702992	0.000159	0.0066908	-7.18145	1.11997
ENSG00000170791	CHCHD7	protein_coding	0.74276	0.000161	0.0067677	-7.16478	1.10378
ENSG00000204843	DCTN1	protein_coding	0.668621	0.000162	0.00681308	-7.15441	1.0937
ENSG00000013588	GPRC5A	protein_coding	-0.663292	0.000164	0.00685933	7.14505	1.08459
ENSG00000163017	ACTG2	protein_coding	0.72998	0.000166	0.00692417	-7.13061	1.07052
ENSG00000114251	WNT5A	protein_coding	-0.843691	0.000168	0.00699608	7.11435	1.05463
ENSG00000112769	LAMA4	protein_coding	-0.59075	0.00017	0.00704403	7.1058	1.04628
ENSG00000198832	SELM	protein_coding	0.649449	0.00017	0.00706358	-7.10178	1.04234
ENSG00000088826	SMOX	protein_coding	-0.922077	0.000171	0.00708826	7.09696	1.03762
ENSG00000143164	DCAF6	protein_coding	0.625673	0.000174	0.00717097	-7.08032	1.02131
ENSG00000112078	KCTD20	protein_coding	1.15317	0.000174	0.00717566	-7.07866	1.01968
ENSG00000175155	YPEL2	protein_coding	0.677767	0.000179	0.00733616	-7.04764	0.989183
ENSG00000144746	ARL6IP5	protein_coding	0.661912	0.000181	0.00740542	-7.03263	0.974395
ENSG00000099994	SUSD2	protein_coding	0.913243	0.000186	0.00752893	-7.00524	0.947323
ENSG00000100162	CENPM	protein_coding	-0.632825	0.000187	0.00755278	6.99811	0.940274
ENSG00000168685	IL7R	protein_coding	0.719223	0.000187	0.00755278	-6.99911	0.941255
ENSG00000075568	TMEM131	protein_coding	-0.655396	0.000187	0.00755177	7.00099	0.943124
ENSG00000137124	ALDH1B1	protein_coding	0.624041	0.000191	0.00767206	-6.97819	0.920521
ENSG00000134508	CABLES1	protein_coding	-0.695475	0.000191	0.00767358	6.97661	0.918949
ENSG00000104047	DTWD1	protein_coding	-0.66914	0.000191	0.00767358	6.97598	0.918329
ENSG00000068366	ACSL4	protein_coding	-0.780117	0.000192	0.00772071	6.96765	0.910053
ENSG00000124702	KLHDC3	protein_coding	0.608937	0.000197	0.00782161	-6.94434	0.88685
ENSG00000033867	SLC4A7	protein_coding	-0.645113	0.000197	0.00782161	6.94093	0.883459
ENSG00000164733	CTSB	protein_coding	-0.595969	0.000198	0.00786079	6.93349	0.876038
ENSG00000183963	SMTN	protein_coding	-0.642678	0.000203	0.00799159	6.91131	0.853876
ENSG00000004059	ARF5	protein_coding	0.655068	0.000205	0.0080596	-6.89894	0.841499
ENSG00000185420	SMYD3	protein_coding	-0.661602	0.000209	0.00815882	6.87919	0.821689
ENSG00000158828	PINK1	protein_coding	0.620029	0.00022	0.00849111	-6.82311	0.765212
ENSG00000119711	ALDH6A1	protein_coding	0.749672	0.000227	0.00871907	-6.7889	0.730587
ENSG00000154589	LY96	protein_coding	-0.616883	0.000232	0.0088474	6.76292	0.704188
ENSG00000116132	PRRX1	protein_coding	-0.796064	0.000234	0.00888583	6.75744	0.698618
ENSG00000166508	MCM7	protein_coding	-0.656639	0.000247	0.00926239	6.69997	0.639914
ENSG00000169047	IRS1	protein_coding	-0.655118	0.000248	0.00928889	6.6944	0.634213
ENSG00000145147	SLIT2	protein_coding	-0.850396	0.000249	0.00930657	6.69083	0.630545
ENSG00000172137	CALB2	protein_coding	-0.624147	0.000254	0.00947544	6.6677	0.606787
ENSG00000154736	ADAMTS5	protein_coding	-0.771928	0.000257	0.00951669	6.65701	0.595787
ENSG00000129116	PALLD	protein_coding	0.848072	0.000258	0.0095324	-6.6525	0.591143
ENSG00000188549	C15orf52	protein_coding	0.817342	0.000262	0.00966711	-6.63369	0.571736
ENSG00000153904	DDAH1	protein_coding	0.999195	0.000263	0.00966922	-6.63266	0.570677
ENSG00000108001	EBF3	protein_coding	-0.624716	0.000268	0.0097815	6.61179	0.549099
ENSG00000080824	HSP90AA1	protein_coding	-0.674929	0.00027	0.00982628	6.60546	0.542542
ENSG00000113810	SMC4	protein_coding	-0.823546	0.00027	0.00982628	6.60541	0.542494
ENSG00000180914	OXTR	protein_coding	0.643749	0.000271	0.00984835	-6.59914	0.53599
ENSG00000163710	PCOLCE2	protein_coding	-0.846133	0.000271	0.00984766	6.60156	0.5385
ENSG00000134853	PDGFRA	protein_coding	-0.59039	0.000272	0.00986819	6.59513	0.531834
ENSG00000091136	LAMB1	protein_coding	-0.626669	0.000278	0.00999609	6.57496	0.510886
ENSG00000122035	RASL11A	protein_coding	0.903259	0.000282	0.0100915	-6.55962	0.494924
ENSG00000114738	MAPKAPK3	protein_coding	-0.630706	0.000283	0.010113	6.55509	0.490209
ENSG00000181751	C5orf30	protein_coding	-0.662479	0.00029	0.0102978	6.52856	0.462523
ENSG00000168214	RBPJ	protein_coding	-0.830492	0.00029	0.0102978	6.52865	0.462617
ENSG00000135541	AHI1	protein_coding	-0.619903	0.000292	0.010336	6.52318	0.456897
ENSG00000185585	OLFML2A	protein_coding	0.720697	0.000293	0.0103798	-6.51727	0.450714
ENSG00000206527	HACD2	protein_coding	0.747759	0.000294	0.0103877	-6.51375	0.44703
ENSG00000109099	PMP22	protein_coding	0.586857	0.000294	0.0103877	-6.51349	0.446754
ENSG00000166949	SMAD3	protein_coding	-0.67739	0.000297	0.010455	6.503	0.435762
ENSG00000148634	HERC4	protein_coding	-0.691945	0.000303	0.0106024	6.48472	0.416581
ENSG00000064393	HIPK2	protein_coding	0.638064	0.000304	0.0106283	-6.48145	0.413141
ENSG00000168077	SCARA3	protein_coding	-0.593548	0.000313	0.0109168	6.44928	0.379276
ENSG00000110092	CCND1	protein_coding	-0.624829	0.000316	0.0109695	6.44136	0.370917
ENSG00000160209	PDXK	protein_coding	0.726703	0.000317	0.0109976	-6.4369	0.366204
ENSG00000120802	TMPO	protein_coding	-0.703738	0.00032	0.0110583	6.4279	0.356689
ENSG00000142156	COL6A1	protein_coding	-0.751582	0.000326	0.011176	6.40903	0.336713
ENSG00000162630	B3GALT2	protein_coding	0.741222	0.000339	0.0115817	-6.36741	0.292501
ENSG00000116729	WLS	protein_coding	-0.702824	0.000344	0.0116867	6.35318	0.277336
ENSG00000123219	CENPK	protein_coding	-0.676021	0.000347	0.0117728	6.34285	0.266304
ENSG00000101871	MID1	protein_coding	0.604214	0.000354	0.0119136	-6.32216	0.244178
ENSG00000163297	ANTXR2	protein_coding	-0.872611	0.000355	0.0119136	6.32156	0.243537
ENSG00000060982	BCAT1	protein_coding	-0.715324	0.000355	0.0119136	6.32046	0.242364
ENSG00000136717	BIN1	protein_coding	-0.61955	0.000358	0.0119676	6.31278	0.234138
ENSG00000070214	SLC44A1	protein_coding	0.625657	0.00036	0.0120139	-6.30677	0.227689
ENSG00000134363	FST	protein_coding	-0.882949	0.000363	0.012078	6.29871	0.219039
ENSG00000187210	GCNT1	protein_coding	0.723378	0.000363	0.012078	-6.29859	0.218908
ENSG00000139514	SLC7A1	protein_coding	-0.605176	0.000363	0.0120855	6.29727	0.21749
ENSG00000089685	BIRC5	protein_coding	-0.768989	0.000387	0.0126454	6.23437	0.149712
ENSG00000150556	LYPD6B	protein_coding	0.615522	0.000388	0.0126737	-6.23077	0.145812
ENSG00000131188	PRR7	protein_coding	-0.686962	0.000391	0.0127549	6.22232	0.136664
ENSG00000198736	MSRB1	protein_coding	0.689079	0.000392	0.0127555	-6.2216	0.135885
ENSG00000120889	TNFRSF10B	protein_coding	-0.700519	0.000392	0.0127717	6.21923	0.133324
ENSG00000123562	MORF4L2	protein_coding	0.630358	0.000393	0.0127717	-6.21831	0.132318
ENSG00000176658	MYO1D	protein_coding	0.710077	0.000407	0.0131041	-6.18254	0.093478
ENSG00000119138	KLF9	protein_coding	0.621245	0.00043	0.0136732	-6.12691	0.032741
ENSG00000161281	COX7A1	protein_coding	1.02261	0.000433	0.0137015	-6.11978	0.024933
ENSG00000136235	GPNMB	protein_coding	-0.770166	0.000435	0.0137451	6.11531	0.020026
ENSG00000122873	CISD1	protein_coding	-0.774128	0.000443	0.0138502	6.09883	0.001934
ENSG00000119632	IFI27L2	protein_coding	0.766371	0.000444	0.0138769	-6.09564	-0.001565
ENSG00000008256	CYTH3	protein_coding	0.604259	0.00048	0.0146951	-6.0197	-0.085432
ENSG00000137309	HMGA1	protein_coding	-1.50461	0.000485	0.0148339	6.00861	-0.097735
ENSG00000205426	KRT81	protein_coding	-1.05583	0.000491	0.0149781	5.99667	-0.111007
ENSG00000136108	CKAP2	protein_coding	-0.926634	0.000492	0.0149948	5.99436	-0.11358
ENSG00000100591	AHSA1	protein_coding	0.60545	0.000498	0.0151045	-5.98295	-0.126282
ENSG00000138685	FGF2	protein_coding	-0.729825	0.000513	0.0154597	5.95442	-0.158113
ENSG00000137767	SQRDL	protein_coding	0.613582	0.000517	0.0154953	-5.9472	-0.166188
ENSG00000033170	FUT8	protein_coding	-0.719096	0.000532	0.0158893	5.91795	-0.198962
ENSG00000090238	YPEL3	protein_coding	0.587094	0.00054	0.016062	-5.90332	-0.215405
ENSG00000112210	RAB23	protein_coding	-0.788927	0.000565	0.0165516	5.85968	-0.264598
ENSG00000213977	TAX1BP3	protein_coding	0.649626	0.000591	0.0170424	-5.81763	-0.312251
ENSG00000082153	BZW1	protein_coding	-0.653935	0.000595	0.0171549	5.81038	-0.320487
ENSG00000132561	MATN2	protein_coding	-0.634476	0.000602	0.017281	5.79926	-0.333138
ENSG00000204344	STK19	protein_coding	0.734536	0.000616	0.0175953	-5.77777	-0.357633
ENSG00000170017	ALCAM	protein_coding	0.948015	0.000618	0.0176172	-5.77482	-0.360998
ENSG00000175592	FOSL1	protein_coding	-0.587002	0.000623	0.0177014	5.76638	-0.370643
ENSG00000138182	KIF20B	protein_coding	-0.656346	0.000626	0.0177631	5.7614	-0.376336
ENSG00000066697	MSANTD3	protein_coding	-0.640322	0.000638	0.0180211	5.74435	-0.395841
ENSG00000205726	ITSN1	protein_coding	0.737319	0.000673	0.0187713	-5.69337	-0.454427
ENSG00000167325	RRM1	protein_coding	-0.667575	0.000686	0.0190421	5.6753	-0.475283
ENSG00000087884	AAMDC	protein_coding	0.678371	0.000695	0.0192065	-5.66318	-0.489289
ENSG00000154175	ABI3BP	protein_coding	-0.737914	0.000697	0.0192322	5.66006	-0.492904
ENSG00000172183	ISG20	protein_coding	0.610401	0.000704	0.0193423	-5.65097	-0.503429
ENSG00000131747	TOP2A	protein_coding	-0.685088	0.000709	0.0194598	5.64422	-0.511254
ENSG00000205362	MT1A	protein_coding	0.667148	0.000734	0.0199346	-5.61163	-0.5491
ENSG00000119326	CTNNAL1	protein_coding	-0.729215	0.000741	0.0200306	5.60332	-0.558779
ENSG00000100650	SRSF5	protein_coding	0.594557	0.000759	0.0203592	-5.58092	-0.584911
ENSG00000173114	LRRN3	protein_coding	0.791606	0.00076	0.0203592	-5.5789	-0.587273
ENSG00000215012	C22orf29	protein_coding	0.595425	0.000766	0.020456	-5.57155	-0.595864
ENSG00000198108	CHSY3	protein_coding	0.591358	0.000768	0.0204706	-5.56936	-0.598426
ENSG00000155368	DBI	protein_coding	0.770304	0.000783	0.0207568	-5.55111	-0.619795
ENSG00000163815	CLEC3B	protein_coding	0.585152	0.000802	0.0210973	-5.52923	-0.645465
ENSG00000126934	MAP2K2	protein_coding	0.642853	0.000805	0.0211517	-5.52548	-0.649881
ENSG00000102316	MAGED2	protein_coding	0.595089	0.000808	0.0211853	-5.52191	-0.654078
ENSG00000143878	RHOB	protein_coding	0.970469	0.000851	0.0220104	-5.47478	-0.709666
ENSG00000170776	AKAP13	protein_coding	0.648568	0.000865	0.0222987	-5.45891	-0.728452
ENSG00000044574	HSPA5	protein_coding	0.652025	0.000869	0.0223711	-5.45545	-0.732554
ENSG00000239039	SNORD13	snoRNA	1.29591	0.000885	0.0226718	-5.43885	-0.752254
ENSG00000067955	CBFB	protein_coding	-0.796086	0.000896	0.0228312	5.42739	-0.765871
ENSG00000198053	SIRPA	protein_coding	0.62802	0.000916	0.0231747	-5.4073	-0.789787
ENSG00000108175	ZMIZ1	protein_coding	-0.849192	0.000921	0.0232784	5.40181	-0.796344
ENSG00000186480	INSIG1	protein_coding	-1.12005	0.000989	0.024566	5.33745	-0.873411
ENSG00000128016	ZFP36	protein_coding	0.933888	0.000996	0.0247206	-5.33039	-0.881902
ENSG00000180398	MCFD2	protein_coding	-0.586709	0.001	0.0247848	5.32666	-0.886383
ENSG00000012061	ERCC1	protein_coding	0.608399	0.00105	0.0255462	-5.28294	-0.939134
ENSG00000124207	CSE1L	protein_coding	-0.800499	0.0011	0.0262878	5.24226	-0.98847
ENSG00000011426	ANLN	protein_coding	-0.647394	0.00117	0.0274733	5.18643	-1.05655
ENSG00000133169	BEX1	protein_coding	0.662402	0.00118	0.0276767	-5.17817	-1.06667
ENSG00000185483	ROR1	protein_coding	0.778899	0.00121	0.0281468	-5.15685	-1.0928
ENSG00000175274	TP53I11	protein_coding	0.888168	0.00121	0.0281265	-5.15792	-1.0915
ENSG00000091651	ORC6	protein_coding	-0.59063	0.00123	0.0284345	5.14322	-1.10956
ENSG00000185432	METTL7A	protein_coding	0.744621	0.00126	0.0289638	-5.12191	-1.13579
ENSG00000104884	ERCC2	protein_coding	0.653818	0.00129	0.0293404	-5.1002	-1.16259
ENSG00000125753	VASP	protein_coding	0.603999	0.00144	0.0317472	-5.00312	-1.28325
ENSG00000100526	CDKN3	protein_coding	-0.652031	0.00146	0.0320832	4.99125	-1.2981
ENSG00000127946	HIP1	protein_coding	0.766244	0.00148	0.0323208	-4.98178	-1.30995
ENSG00000050405	LIMA1	protein_coding	-0.632412	0.0016	0.0340348	4.91416	-1.39502
ENSG00000047410	TPR	protein_coding	-0.876124	0.00161	0.0341625	4.90981	-1.40051
ENSG00000138134	STAMBPL1	protein_coding	-0.61434	0.00174	0.0362214	4.8405	-1.48842
ENSG00000128311	TST	protein_coding	0.599268	0.0018	0.0369984	-4.81019	-1.5271
ENSG00000118564	FBXL5	protein_coding	-0.593133	0.0019	0.038509	4.76392	-1.58638
ENSG00000164292	RHOBTB3	protein_coding	0.735519	0.00203	0.0403239	-4.70932	-1.65675
ENSG00000197043	ANXA6	protein_coding	0.616336	0.00204	0.0404335	-4.70522	-1.66205
ENSG00000168890	TMEM150A	protein_coding	0.640835	0.00206	0.040597	-4.69986	-1.66899
ENSG00000136859	ANGPTL2	protein_coding	-0.750882	0.00219	0.0423458	4.64624	-1.73859
ENSG00000172292	CERS6	protein_coding	0.774503	0.00224	0.0430964	-4.62638	-1.76449
ENSG00000123933	MXD4	protein_coding	0.711624	0.00233	0.0442569	-4.59687	-1.80305
ENSG00000100644	HIF1A	protein_coding	-0.622969	0.00239	0.0450803	4.57458	-1.83228
ENSG00000213412	HNRNPA1P33	processed_pseudogene	-0.816026	0.00252	0.0467426	4.53207	-1.8882
ENSG00000126524	SBDS	protein_coding	0.655164	0.00257	0.047342	-4.51484	-1.91095
ENSG00000198363	ASPH	protein_coding	-0.617991	0.00262	0.0480654	4.49934	-1.93145
ENSG00000173221	GLRX	protein_coding	0.666943	0.00266	0.0485364	-4.48799	-1.94648
ENSG00000167693	NXN	protein_coding	0.714619	0.0027	0.0491663	-4.47411	-1.96488
ENSG00000010256	UQCRC1	protein_coding	0.618712	0.00276	0.0498562	-4.45728	-1.98724
