# Supplementary material for: LINC01119 negatively regulates osteogenic differentiation of mesenchymal stem cells via the Wnt pathway by targeting FZD4
Source: Stem Cell Res Ther. 2022 Jan 29;13:43. doi: 10.1186/s13287-022-02726-1 (PMC8800246; doi:10.1186/s13287-022-02726-1)
Supplement: Supplementary file 3 — Additional file 3. The data of differentially expressed genes (DEGs) in osteogenic differentiation of MSC at 2d with that at 0 h. the result identified 1291 DEGs in this group. [file 13287_2022_2726_MOESM3_ESM.xls]

## Sheet: Additional file 3
Ensembl ID	GeneName	Biotype	logFC	P.Value	adj.P.Val	t	B
ENSG00000115468	EFHD1	protein_coding	3.42	3.48e-11	1.27e-06	-68	14.2989
ENSG00000187758	ADH1A	protein_coding	3.41	8.88e-11	1.27e-06	-59.5	13.8968
ENSG00000116678	LEPR	protein_coding	3.7	1.1e-10	1.27e-06	-57.8	13.7978
ENSG00000187288	CIDEC	protein_coding	4.21	1.43e-10	1.27e-06	-55.6	13.6655
ENSG00000132329	RAMP1	protein_coding	2.24	1.54e-10	1.27e-06	-55	13.6277
ENSG00000136244	IL6	protein_coding	-3.3	1.56e-10	1.27e-06	54.9	13.6219
ENSG00000180730	SHISA2	protein_coding	-2.2	1.84e-10	1.28e-06	53.6	13.5372
ENSG00000174697	LEP	protein_coding	3.34	2.94e-10	1.79e-06	-50.2	13.2838
ENSG00000128805	ARHGAP22	protein_coding	-2.02	3.54e-10	1.92e-06	48.9	13.1784
ENSG00000060718	COL11A1	protein_coding	2.47	4.15e-10	2.02e-06	-47.8	13.0863
ENSG00000143631	FLG	protein_coding	-2.15	5.59e-10	2.25e-06	45.8	12.9069
ENSG00000167641	PPP1R14A	protein_coding	4.51	6.4e-10	2.25e-06	-44.9	12.8234
ENSG00000185742	C11orf87	protein_coding	-2.19	6.46e-10	2.25e-06	44.9	12.817
ENSG00000189058	APOD	protein_coding	2.41	7.27e-10	2.37e-06	-44.1	12.743
ENSG00000096060	FKBP5	protein_coding	4.1	9.84e-10	3e-06	-42.3	12.5479
ENSG00000189221	MAOA	protein_coding	4.39	1.19e-09	3.32e-06	-41.1	12.4188
ENSG00000104368	PLAT	protein_coding	-3.02	1.22e-09	3.32e-06	41	12.4026
ENSG00000197381	ADARB1	protein_coding	2.93	1.55e-09	3.99e-06	-39.6	12.2401
ENSG00000134243	SORT1	protein_coding	2.87	1.77e-09	4.23e-06	-38.9	12.1478
ENSG00000211445	GPX3	protein_coding	1.95	1.93e-09	4.23e-06	-38.4	12.0878
ENSG00000145244	CORIN	protein_coding	1.48	1.99e-09	4.23e-06	-38.2	12.0636
ENSG00000171345	KRT19	protein_coding	-2.71	1.99e-09	4.23e-06	38.2	12.065
ENSG00000156675	RAB11FIP1	protein_coding	1.71	2.48e-09	4.96e-06	-37	11.9063
ENSG00000106823	ECM2	protein_coding	1.75	2.73e-09	4.96e-06	-36.5	11.8362
ENSG00000134259	NGF	protein_coding	-2.37	2.73e-09	4.96e-06	36.5	11.8369
ENSG00000162998	FRZB	protein_coding	3.21	2.74e-09	4.96e-06	-36.5	11.8327
ENSG00000119714	GPR68	protein_coding	-1.92	3.29e-09	5.47e-06	35.6	11.6972
ENSG00000139289	PHLDA1	protein_coding	-2.96	3.36e-09	5.47e-06	35.5	11.6829
ENSG00000145687	SSBP2	protein_coding	1.4	3.36e-09	5.47e-06	-35.5	11.6811
ENSG00000105963	ADAP1	protein_coding	1.4	3.53e-09	5.51e-06	-35.2	11.644
ENSG00000145287	PLAC8	protein_coding	1.24	3.76e-09	5.51e-06	-34.9	11.5979
ENSG00000162614	NEXN	protein_coding	1.71	3.77e-09	5.51e-06	-34.9	11.5952
ENSG00000082497	SERTAD4	protein_coding	-1.38	3.84e-09	5.51e-06	34.8	11.5817
ENSG00000116774	OLFML3	protein_coding	2.03	4.45e-09	6.21e-06	-34.1	11.4673
ENSG00000185950	IRS2	protein_coding	2.56	5.06e-09	6.86e-06	-33.4	11.3683
ENSG00000144063	MALL	protein_coding	-2.08	5.21e-09	6.87e-06	33.3	11.3454
ENSG00000164056	SPRY1	protein_coding	1.09	6.33e-09	7.93e-06	-32.4	11.1924
ENSG00000115129	TP53I3	protein_coding	1.19	6.38e-09	7.93e-06	-32.4	11.1858
ENSG00000149591	TAGLN	protein_coding	1.28	6.59e-09	7.93e-06	-32.2	11.1592
ENSG00000154721	JAM2	protein_coding	1.91	6.71e-09	7.93e-06	-32.1	11.1451
ENSG00000102760	RGCC	protein_coding	2.13	6.83e-09	7.93e-06	-32	11.1314
ENSG00000132170	PPARG	protein_coding	1.97	7.14e-09	8.1e-06	-31.8	11.0956
ENSG00000103175	WFDC1	protein_coding	1.32	7.37e-09	8.17e-06	-31.7	11.0701
ENSG00000128510	CPA4	protein_coding	-2.02	7.61e-09	8.25e-06	31.6	11.0442
ENSG00000173432	SAA1	protein_coding	3.7	8.24e-09	8.75e-06	-31.2	10.9792
ENSG00000138356	AOX1	protein_coding	2.36	8.96e-09	9.3e-06	-30.8	10.9116
ENSG00000107796	ACTA2	protein_coding	2.09	9.3e-09	9.46e-06	-30.7	10.8807
ENSG00000186205	MTARC1	protein_coding	1.18	9.62e-09	9.58e-06	-30.5	10.8531
ENSG00000123136	DDX39A	protein_coding	-1.26	1.02e-08	9.95e-06	30.3	10.8049
ENSG00000137880	GCHFR	protein_coding	2.95	1.14e-08	1.07e-05	-29.8	10.7088
ENSG00000164171	ITGA2	protein_coding	-1.34	1.28e-08	1.16e-05	29.3	10.6158
ENSG00000110031	LPXN	protein_coding	-2.17	1.33e-08	1.18e-05	29.1	10.5858
ENSG00000182667	NTM	protein_coding	-2.75	1.35e-08	1.18e-05	29.1	10.5683
ENSG00000071282	LMCD1	protein_coding	2.24	1.38e-08	1.18e-05	-29	10.5491
ENSG00000153162	BMP6	protein_coding	2.32	1.47e-08	1.18e-05	-28.7	10.5003
ENSG00000157514	TSC22D3	protein_coding	3.01	1.59e-08	1.24e-05	-28.4	10.4299
ENSG00000158716	DUSP23	protein_coding	1.89	1.6e-08	1.24e-05	-28.4	10.426
ENSG00000049192	ADAMTS6	protein_coding	-1.24	1.73e-08	1.3e-05	28.1	10.3603
ENSG00000205336	ADGRG1	protein_coding	-1.77	2.02e-08	1.5e-05	27.4	10.2231
ENSG00000065923	SLC9A7	protein_coding	-1.23	2.13e-08	1.53e-05	27.2	10.1795
ENSG00000180447	GAS1	protein_coding	1.45	2.14e-08	1.53e-05	-27.2	10.1737
ENSG00000162496	DHRS3	protein_coding	2.05	2.16e-08	1.53e-05	-27.2	10.1675
ENSG00000007933	FMO3	protein_coding	2.48	2.22e-08	1.55e-05	-27.1	10.1437
ENSG00000198431	TXNRD1	protein_coding	1.26	2.31e-08	1.59e-05	-26.9	10.1063
ENSG00000245848	CEBPA	protein_coding	1.48	2.4e-08	1.59e-05	-26.8	10.075
ENSG00000149218	ENDOD1	protein_coding	1.8	2.43e-08	1.59e-05	-26.7	10.0647
ENSG00000182118	FAM89A	protein_coding	1.63	2.45e-08	1.59e-05	-26.7	10.0557
ENSG00000128606	LRRC17	protein_coding	-1.79	2.52e-08	1.62e-05	26.6	10.0304
ENSG00000141469	SLC14A1	protein_coding	-1.93	2.6e-08	1.65e-05	26.5	10.0041
ENSG00000171617	ENC1	protein_coding	-1.68	2.74e-08	1.72e-05	26.3	9.95631
ENSG00000157168	NRG1	protein_coding	-2.17	2.85e-08	1.76e-05	26.1	9.92136
ENSG00000125965	GDF5	protein_coding	-1.07	2.89e-08	1.77e-05	26.1	9.90872
ENSG00000164379	FOXQ1	protein_coding	-1.55	2.94e-08	1.77e-05	26	9.89517
ENSG00000272398	CD24	protein_coding	2.49	3.18e-08	1.89e-05	-25.7	9.82431
ENSG00000239332	LINC01119	lncRNA	-1.3	3.28e-08	1.91e-05	25.6	9.79633
ENSG00000171848	RRM2	protein_coding	-1.22	3.29e-08	1.91e-05	25.6	9.79289
ENSG00000144959	NCEH1	protein_coding	-1.41	3.34e-08	1.92e-05	25.5	9.77939
ENSG00000148426	PROSER2	protein_coding	1.2	3.47e-08	1.97e-05	-25.4	9.7447
ENSG00000129757	CDKN1C	protein_coding	1.42	3.59e-08	2.01e-05	-25.3	9.71564
ENSG00000130751	NPAS1	protein_coding	1.59	3.67e-08	2.04e-05	-25.2	9.69563
ENSG00000123485	HJURP	protein_coding	-1.06	3.88e-08	2.13e-05	25	9.64421
ENSG00000130707	ASS1	protein_coding	1.46	4.07e-08	2.21e-05	-24.8	9.6024
ENSG00000111907	TPD52L1	protein_coding	1.64	4.24e-08	2.27e-05	-24.7	9.56539
ENSG00000144485	HES6	protein_coding	1.12	4.38e-08	2.32e-05	-24.6	9.53523
ENSG00000099337	KCNK6	protein_coding	1.95	4.49e-08	2.36e-05	-24.5	9.51129
ENSG00000154229	PRKCA	protein_coding	-1.29	4.78e-08	2.38e-05	24.3	9.45466
ENSG00000115363	EVA1A	protein_coding	-2.07	4.8e-08	2.38e-05	24.2	9.45175
ENSG00000011422	PLAUR	protein_coding	-1.56	4.8e-08	2.38e-05	24.2	9.45076
ENSG00000150907	FOXO1	protein_coding	2.04	4.82e-08	2.38e-05	-24.2	9.44769
ENSG00000128567	PODXL	protein_coding	-1.87	4.83e-08	2.38e-05	24.2	9.44564
ENSG00000172183	ISG20	protein_coding	1.41	4.94e-08	2.41e-05	-24.1	9.42414
ENSG00000125398	SOX9	protein_coding	-0.903	4.98e-08	2.41e-05	24.1	9.4172
ENSG00000173641	HSPB7	protein_coding	2.93	5.19e-08	2.49e-05	-24	9.37869
ENSG00000107738	C10orf54	protein_coding	2.8	5.4e-08	2.56e-05	-23.8	9.34336
ENSG00000150551	LYPD1	protein_coding	-1.45	5.96e-08	2.8e-05	23.5	9.25153
ENSG00000169764	UGP2	protein_coding	1.41	6.19e-08	2.88e-05	-23.4	9.21691
ENSG00000107562	CXCL12	protein_coding	-1.39	6.42e-08	2.89e-05	23.3	9.18295
ENSG00000136436	CALCOCO2	protein_coding	0.974	6.52e-08	2.89e-05	-23.2	9.16857
ENSG00000138685	FGF2	protein_coding	-0.975	6.65e-08	2.93e-05	23.1	9.14918
ENSG00000065911	MTHFD2	protein_coding	0.792	6.79e-08	2.94e-05	-23.1	9.13031
ENSG00000084674	APOB	protein_coding	1.09	6.82e-08	2.94e-05	-23.1	9.12655
ENSG00000026508	CD44	protein_coding	-1.75	7.32e-08	3.14e-05	22.8	9.05958
ENSG00000198768	APCDD1L	protein_coding	-2.31	7.4e-08	3.14e-05	22.8	9.04991
ENSG00000115884	SDC1	protein_coding	-0.901	7.7e-08	3.18e-05	22.7	9.01281
ENSG00000163638	ADAMTS9	protein_coding	0.821	7.94e-08	3.24e-05	-22.5	8.98329
ENSG00000196586	MYO6	protein_coding	1.41	7.96e-08	3.24e-05	-22.5	8.98096
ENSG00000170312	CDK1	protein_coding	-0.885	8.11e-08	3.24e-05	22.5	8.96389
ENSG00000144655	CSRNP1	protein_coding	-1	8.57e-08	3.4e-05	22.3	8.91176
ENSG00000137285	TUBB2B	protein_coding	1.39	9.33e-08	3.67e-05	-22	8.83122
ENSG00000136478	TEX2	protein_coding	1.07	9.49e-08	3.68e-05	-22	8.81482
ENSG00000164850	GPER1	protein_coding	-0.961	9.58e-08	3.68e-05	21.9	8.80594
ENSG00000109906	ZBTB16	protein_coding	3.06	1.01e-07	3.81e-05	-21.8	8.75861
ENSG00000119280	C1orf198	protein_coding	1.92	1.02e-07	3.83e-05	-21.8	8.74718
ENSG00000011454	RABGAP1	protein_coding	2.34	1.05e-07	3.89e-05	-21.7	8.71631
ENSG00000174136	RGMB	protein_coding	-1.56	1.08e-07	3.95e-05	21.6	8.69132
ENSG00000163251	FZD5	protein_coding	0.884	1.09e-07	3.95e-05	-21.5	8.68213
ENSG00000158246	FAM46B	protein_coding	1.77	1.15e-07	4.11e-05	-21.4	8.6278
ENSG00000109511	ANXA10	protein_coding	-1.01	1.2e-07	4.18e-05	21.3	8.59284
ENSG00000144136	SLC20A1	protein_coding	-1.67	1.2e-07	4.18e-05	21.3	8.59303
ENSG00000133142	TCEAL4	protein_coding	1.53	1.23e-07	4.24e-05	-21.2	8.57097
ENSG00000163710	PCOLCE2	protein_coding	-1.44	1.28e-07	4.41e-05	21	8.52711
ENSG00000131378	RFTN1	protein_coding	1.36	1.33e-07	4.48e-05	-20.9	8.49238
ENSG00000186767	SPIN4	protein_coding	-0.967	1.33e-07	4.48e-05	20.9	8.49091
ENSG00000131737	KRT34	protein_coding	-2.63	1.35e-07	4.5e-05	20.9	8.48037
ENSG00000137673	MMP7	protein_coding	0.861	1.4e-07	4.61e-05	-20.8	8.44018
ENSG00000101384	JAG1	protein_coding	1.29	1.42e-07	4.61e-05	-20.8	8.43236
ENSG00000128340	RAC2	protein_coding	-0.898	1.42e-07	4.61e-05	20.7	8.43125
ENSG00000079739	PGM1	protein_coding	1.54	1.45e-07	4.69e-05	-20.7	8.40806
ENSG00000177606	JUN	protein_coding	-1.88	1.47e-07	4.71e-05	20.6	8.39823
ENSG00000013297	CLDN11	protein_coding	-1.59	1.49e-07	4.71e-05	20.6	8.38557
ENSG00000082482	KCNK2	protein_coding	-1.47	1.49e-07	4.71e-05	20.6	8.38528
ENSG00000172348	RCAN2	protein_coding	1.5	1.53e-07	4.82e-05	-20.5	8.35689
ENSG00000176887	SOX11	protein_coding	-1.1	1.56e-07	4.87e-05	20.5	8.34097
ENSG00000197696	NMB	protein_coding	-1.53	1.62e-07	4.98e-05	20.3	8.29948
ENSG00000173457	PPP1R14B	protein_coding	-0.751	1.62e-07	4.98e-05	20.4	8.30337
ENSG00000176170	SPHK1	protein_coding	-1.14	1.62e-07	4.98e-05	20.4	8.30372
ENSG00000174804	FZD4	protein_coding	2.05	1.64e-07	5.01e-05	-20.3	8.28736
ENSG00000213625	LEPROT	protein_coding	1.17	1.65e-07	5.01e-05	-20.3	8.28109
ENSG00000100065	CARD10	protein_coding	-1.03	1.69e-07	5.07e-05	20.2	8.26017
ENSG00000093009	CDC45	protein_coding	-1.03	1.78e-07	5.29e-05	20.1	8.21138
ENSG00000090376	IRAK3	protein_coding	0.778	1.83e-07	5.42e-05	-20	8.182
ENSG00000138829	FBN2	protein_coding	2.58	1.85e-07	5.44e-05	-20	8.17225
ENSG00000079257	LXN	protein_coding	-1.33	1.87e-07	5.47e-05	19.9	8.16012
ENSG00000265972	TXNIP	protein_coding	1.99	1.9e-07	5.53e-05	-19.9	8.14429
ENSG00000113070	HBEGF	protein_coding	-1.44	1.92e-07	5.55e-05	19.9	8.13477
ENSG00000112118	MCM3	protein_coding	-1.04	1.97e-07	5.65e-05	19.8	8.11063
ENSG00000198959	TGM2	protein_coding	-1.52	1.98e-07	5.65e-05	19.8	8.10645
ENSG00000134107	BHLHE40	protein_coding	-1.87	2.05e-07	5.81e-05	19.7	8.07322
ENSG00000164647	STEAP1	protein_coding	-1.1	2.1e-07	5.94e-05	19.6	8.04566
ENSG00000196549	MME	protein_coding	1.3	2.19e-07	6.14e-05	-19.5	8.00637
ENSG00000143320	CRABP2	protein_coding	-1.52	2.22e-07	6.2e-05	19.4	7.9924
ENSG00000271447	MMP28	protein_coding	0.887	2.26e-07	6.27e-05	-19.4	7.97473
ENSG00000165507	C10orf10	protein_coding	2.97	2.29e-07	6.32e-05	-19.4	7.96208
ENSG00000117152	RGS4	protein_coding	-3.03	2.4e-07	6.54e-05	19.2	7.9163
ENSG00000204291	COL15A1	protein_coding	-0.887	2.46e-07	6.61e-05	19.2	7.89117
ENSG00000128335	APOL2	protein_coding	1.01	2.47e-07	6.61e-05	-19.1	7.88819
ENSG00000152642	GPD1L	protein_coding	1.46	2.47e-07	6.61e-05	-19.2	7.8887
ENSG00000148926	ADM	protein_coding	1.63	2.48e-07	6.61e-05	-19.1	7.88492
ENSG00000109881	CCDC34	protein_coding	-1.24	2.53e-07	6.72e-05	19.1	7.86314
ENSG00000170873	MTSS1	protein_coding	1.1	2.63e-07	6.89e-05	-19	7.82432
ENSG00000157150	TIMP4	protein_coding	2.18	2.64e-07	6.89e-05	-19	7.82257
ENSG00000106089	STX1A	protein_coding	-1.15	2.69e-07	6.97e-05	18.9	7.80532
ENSG00000134690	CDCA8	protein_coding	-0.818	2.74e-07	7.07e-05	18.9	7.78631
ENSG00000143179	UCK2	protein_coding	-0.724	2.75e-07	7.07e-05	18.9	7.78106
ENSG00000240694	PNMA2	protein_coding	1.12	2.77e-07	7.08e-05	-18.8	7.77484
ENSG00000135905	DOCK10	protein_coding	-1.64	2.86e-07	7.21e-05	18.8	7.74392
ENSG00000170214	ADRA1B	protein_coding	1.66	2.87e-07	7.21e-05	-18.7	7.73794
ENSG00000198056	PRIM1	protein_coding	-0.847	2.87e-07	7.21e-05	18.7	7.73849
ENSG00000163431	LMOD1	protein_coding	1.7	2.88e-07	7.21e-05	-18.7	7.73539
ENSG00000213626	LBH	protein_coding	1.04	2.9e-07	7.21e-05	-18.7	7.73037
ENSG00000127083	OMD	protein_coding	1.94	3.02e-07	7.49e-05	-18.6	7.68785
ENSG00000169744	LDB2	protein_coding	-1.7	3.14e-07	7.7e-05	18.5	7.64989
ENSG00000169583	CLIC3	protein_coding	2.28	3.23e-07	7.87e-05	-18.4	7.62316
ENSG00000168209	DDIT4	protein_coding	2.24	3.27e-07	7.91e-05	-18.4	7.6108
ENSG00000126778	SIX1	protein_coding	0.817	3.28e-07	7.91e-05	-18.4	7.60775
ENSG00000106537	TSPAN13	protein_coding	-0.969	3.34e-07	7.97e-05	18.3	7.58699
ENSG00000118515	SGK1	protein_coding	-1.63	3.35e-07	7.97e-05	18.3	7.58628
ENSG00000139174	PRICKLE1	protein_coding	0.655	3.39e-07	8.03e-05	-18.3	7.57254
ENSG00000149596	JPH2	protein_coding	0.735	3.4e-07	8.03e-05	-18.3	7.56909
ENSG00000146674	IGFBP3	protein_coding	-1.1	3.55e-07	8.33e-05	18.2	7.52774
ENSG00000168309	FAM107A	protein_coding	0.855	3.64e-07	8.49e-05	-18.1	7.50351
ENSG00000107863	ARHGAP21	protein_coding	0.753	3.67e-07	8.49e-05	-18.1	7.49393
ENSG00000073849	ST6GAL1	protein_coding	1.24	3.67e-07	8.49e-05	-18.1	7.49329
ENSG00000134986	NREP	protein_coding	-1.03	3.73e-07	8.56e-05	18	7.47807
ENSG00000076356	PLXNA2	protein_coding	1.22	3.75e-07	8.56e-05	-18	7.47214
ENSG00000176046	NUPR1	protein_coding	1.76	3.91e-07	8.84e-05	-17.9	7.43033
ENSG00000167601	AXL	protein_coding	-0.889	3.93e-07	8.85e-05	17.9	7.42407
ENSG00000116285	ERRFI1	protein_coding	0.946	3.95e-07	8.85e-05	-17.9	7.4197
ENSG00000111669	TPI1	protein_coding	-0.642	3.98e-07	8.87e-05	17.9	7.41304
ENSG00000156219	ART3	protein_coding	0.741	4.02e-07	8.92e-05	-17.8	7.40136
ENSG00000112079	STK38	protein_coding	0.897	4.12e-07	9e-05	-17.8	7.37777
ENSG00000244462	RBM12	protein_coding	-0.623	4.13e-07	9e-05	17.8	7.37425
ENSG00000144749	LRIG1	protein_coding	-1	4.17e-07	9e-05	17.7	7.36473
ENSG00000124615	MOCS1	protein_coding	0.853	4.17e-07	9e-05	-17.8	7.36627
ENSG00000176697	BDNF	protein_coding	-1.49	4.21e-07	9e-05	17.7	7.35644
ENSG00000166347	CYB5A	protein_coding	1.12	4.21e-07	9e-05	-17.7	7.3568
ENSG00000250722	SEPP1	protein_coding	1.27	4.22e-07	9e-05	-17.7	7.35334
ENSG00000123179	EBPL	protein_coding	0.883	4.25e-07	9.02e-05	-17.7	7.34672
ENSG00000003402	CFLAR	protein_coding	1.84	4.28e-07	9.04e-05	-17.7	7.33986
ENSG00000196507	TCEAL3	protein_coding	1.58	4.3e-07	9.05e-05	-17.7	7.33391
ENSG00000176890	TYMS	protein_coding	-1.31	4.32e-07	9.06e-05	17.7	7.32909
ENSG00000112699	GMDS	protein_coding	0.85	4.35e-07	9.06e-05	-17.6	7.3243
ENSG00000253368	TRNP1	protein_coding	2.83	4.47e-07	9.28e-05	-17.6	7.29602
ENSG00000214274	ANG	protein_coding	1.19	4.61e-07	9.53e-05	-17.5	7.26556
ENSG00000146648	EGFR	protein_coding	-0.885	4.7e-07	9.67e-05	17.4	7.24555
ENSG00000067113	PLPP1	protein_coding	0.938	4.76e-07	9.72e-05	-17.4	7.23231
ENSG00000197766	CFD	protein_coding	3.51	4.88e-07	9.78e-05	-17.4	7.20688
ENSG00000170293	CMTM8	protein_coding	0.768	4.88e-07	9.78e-05	-17.4	7.20657
ENSG00000064042	LIMCH1	protein_coding	1.13	5.09e-07	0.00010076	-17.2	7.16542
ENSG00000123700	KCNJ2	protein_coding	-0.746	5.14e-07	0.00010076	17.2	7.15546
ENSG00000167748	KLK1	protein_coding	0.844	5.14e-07	0.00010076	-17.2	7.1546
ENSG00000126803	HSPA2	protein_coding	1.2	5.24e-07	0.00010098	-17.2	7.13557
ENSG00000159251	ACTC1	protein_coding	1.79	5.26e-07	0.00010098	-17.2	7.13172
ENSG00000131188	PRR7	protein_coding	-0.938	5.27e-07	0.00010098	17.2	7.12945
ENSG00000184702	SEPTIN5	protein_coding	1.41	5.28e-07	0.00010098	-17.2	7.12833
ENSG00000099250	NRP1	protein_coding	-1.25	5.3e-07	0.00010098	17.1	7.12429
ENSG00000118257	NRP2	protein_coding	1.17	5.3e-07	0.00010098	-17.1	7.12418
ENSG00000040275	SPDL1	protein_coding	-1.12	5.36e-07	0.00010175	17.1	7.11245
ENSG00000100739	BDKRB1	protein_coding	-1.65	5.46e-07	0.00010292	17.1	7.09327
ENSG00000155792	DEPTOR	protein_coding	0.923	5.46e-07	0.00010292	-17.1	7.09304
ENSG00000136928	GABBR2	protein_coding	-1.36	5.59e-07	0.00010411	17	7.06975
ENSG00000104213	PDGFRL	protein_coding	0.745	5.59e-07	0.00010411	-17	7.06964
ENSG00000172465	TCEAL1	protein_coding	0.859	5.66e-07	0.00010512	-17	7.05599
ENSG00000175592	FOSL1	protein_coding	-1.32	5.69e-07	0.00010527	17	7.05067
ENSG00000104147	OIP5	protein_coding	-1.08	5.74e-07	0.00010559	16.9	7.04208
ENSG00000120899	PTK2B	protein_coding	1.08	5.76e-07	0.00010559	-16.9	7.03995
ENSG00000165891	E2F7	protein_coding	-1.35	5.82e-07	0.00010605	16.9	7.02789
ENSG00000166881	NEMP1	protein_coding	-0.613	6.01e-07	0.00010904	16.8	6.99588
ENSG00000167969	ECI1	protein_coding	0.775	6.14e-07	0.00011087	-16.8	6.97465
ENSG00000171812	COL8A2	protein_coding	0.896	6.16e-07	0.00011087	-16.8	6.9714
ENSG00000065328	MCM10	protein_coding	-1.13	6.2e-07	0.00011117	16.8	6.96487
ENSG00000095739	BAMBI	protein_coding	1.36	6.29e-07	0.00011244	-16.7	6.94952
ENSG00000164283	ESM1	protein_coding	-1.88	6.37e-07	0.00011313	16.7	6.93593
ENSG00000145936	KCNMB1	protein_coding	1.16	6.37e-07	0.00011313	-16.7	6.93683
ENSG00000171051	FPR1	protein_coding	0.686	6.49e-07	0.00011354	-16.6	6.91727
ENSG00000213949	ITGA1	protein_coding	1.48	6.49e-07	0.00011354	-16.6	6.91735
ENSG00000188158	NHS	protein_coding	-0.885	6.49e-07	0.00011354	16.6	6.91764
ENSG00000133083	DCLK1	protein_coding	0.929	6.5e-07	0.00011354	-16.6	6.91661
ENSG00000167617	CDC42EP5	protein_coding	0.845	6.51e-07	0.00011354	-16.6	6.91379
ENSG00000169116	PARM1	protein_coding	0.649	6.69e-07	0.00011554	-16.6	6.88654
ENSG00000184500	PROS1	protein_coding	1.01	6.7e-07	0.00011554	-16.6	6.88515
ENSG00000138668	HNRNPD	protein_coding	-0.855	7.07e-07	0.00012147	16.4	6.83044
ENSG00000110756	HPS5	protein_coding	1.13	7.16e-07	0.0001222	-16.4	6.81709
ENSG00000082014	SMARCD3	protein_coding	1.05	7.22e-07	0.0001224	-16.4	6.80866
ENSG00000109107	ALDOC	protein_coding	1.15	7.28e-07	0.00012293	-16.4	6.80035
ENSG00000204257	HLA-DMA	protein_coding	0.723	7.33e-07	0.00012338	-16.4	6.79309
ENSG00000174371	EXO1	protein_coding	-0.799	7.41e-07	0.00012423	16.3	6.78255
ENSG00000137965	IFI44	protein_coding	-1.38	7.44e-07	0.00012438	16.3	6.77774
ENSG00000163947	ARHGEF3	protein_coding	-0.965	7.47e-07	0.00012443	16.3	6.77388
ENSG00000145675	PIK3R1	protein_coding	1.59	7.59e-07	0.00012604	-16.3	6.75717
ENSG00000205221	VIT	protein_coding	1.1	7.71e-07	0.00012719	-16.2	6.74093
ENSG00000166508	MCM7	protein_coding	-1.04	7.79e-07	0.00012795	16.2	6.73141
ENSG00000041353	RAB27B	protein_coding	-2.01	7.9e-07	0.00012894	16.2	6.71717
ENSG00000136158	SPRY2	protein_coding	-0.898	7.94e-07	0.00012894	16.2	6.71193
ENSG00000125868	DSTN	protein_coding	1.47	7.95e-07	0.00012894	-16.2	6.70987
ENSG00000117318	ID3	protein_coding	1.17	7.95e-07	0.00012894	-16.2	6.70976
ENSG00000131634	TMEM204	protein_coding	0.905	8.06e-07	0.00013019	-16.1	6.6965
ENSG00000057019	DCBLD2	protein_coding	-1.81	8.21e-07	0.0001322	16.1	6.67735
ENSG00000130176	CNN1	protein_coding	0.892	8.47e-07	0.00013441	-16	6.64473
ENSG00000118503	TNFAIP3	protein_coding	-1.15	8.48e-07	0.00013441	16	6.64391
ENSG00000154188	ANGPT1	protein_coding	2.1	8.51e-07	0.00013441	-16	6.64021
ENSG00000131459	GFPT2	protein_coding	-1.04	8.6e-07	0.00013465	16	6.62956
ENSG00000110427	KIAA1549L	protein_coding	-0.771	8.78e-07	0.00013653	15.9	6.60759
ENSG00000146670	CDCA5	protein_coding	-1.06	8.97e-07	0.00013866	15.9	6.58635
ENSG00000067057	PFKP	protein_coding	-1.51	9.14e-07	0.00014035	15.8	6.5664
ENSG00000101871	MID1	protein_coding	1.05	9.15e-07	0.00014035	-15.8	6.56619
ENSG00000011465	DCN	protein_coding	1.87	9.21e-07	0.00014084	-15.8	6.55842
ENSG00000171033	PKIA	protein_coding	-1.28	9.23e-07	0.00014084	15.8	6.55618
ENSG00000120129	DUSP1	protein_coding	1.55	9.59e-07	0.00014443	-15.7	6.51755
ENSG00000106123	EPHB6	protein_coding	0.661	9.59e-07	0.00014443	-15.7	6.51744
ENSG00000226784	PGAM4	protein_coding	-0.727	9.62e-07	0.0001445	15.7	6.51373
ENSG00000109846	CRYAB	protein_coding	2.44	9.66e-07	0.00014457	-15.7	6.51006
ENSG00000188372	ZP3	protein_coding	0.712	9.72e-07	0.000145	-15.7	6.50382
ENSG00000221826	PSG3	protein_coding	-0.695	9.82e-07	0.00014572	15.7	6.49248
ENSG00000197632	SERPINB2	protein_coding	-0.703	1.04e-06	0.00015285	15.5	6.43379
ENSG00000197321	SVIL	protein_coding	-1.21	1.04e-06	0.00015285	15.6	6.43554
ENSG00000104415	WISP1	protein_coding	-0.678	1.04e-06	0.00015285	15.6	6.43757
ENSG00000144891	AGTR1	protein_coding	1.13	1.05e-06	0.00015319	-15.5	6.42532
ENSG00000188342	GTF2F2	protein_coding	-1.22	1.05e-06	0.00015319	15.5	6.42637
ENSG00000184304	PRKD1	protein_coding	1.41	1.07e-06	0.00015465	-15.5	6.40624
ENSG00000163661	PTX3	protein_coding	1.33	1.07e-06	0.00015517	-15.5	6.39975
ENSG00000244274	DBNDD2	protein_coding	1.02	1.08e-06	0.00015529	-15.5	6.39586
ENSG00000186918	ZNF395	protein_coding	0.958	1.09e-06	0.00015636	-15.4	6.38571
ENSG00000144354	CDCA7	protein_coding	-0.745	1.1e-06	0.00015722	15.4	6.37702
ENSG00000170558	CDH2	protein_coding	-0.717	1.11e-06	0.00015841	15.4	6.36237
ENSG00000213551	DNAJC9	protein_coding	-1.02	1.12e-06	0.00015873	15.4	6.35505
ENSG00000166387	PPFIBP2	protein_coding	0.796	1.13e-06	0.000159	-15.4	6.35027
ENSG00000105643	ARRDC2	protein_coding	1.41	1.14e-06	0.00015985	-15.3	6.33881
ENSG00000152952	PLOD2	protein_coding	-1.25	1.14e-06	0.00015984	15.3	6.34183
ENSG00000113389	NPR3	protein_coding	2.11	1.17e-06	0.00016272	-15.3	6.31444
ENSG00000166226	CCT2	protein_coding	-0.73	1.18e-06	0.00016395	15.3	6.30355
ENSG00000133687	TMTC1	protein_coding	1.36	1.18e-06	0.00016395	-15.3	6.30074
ENSG00000134294	SLC38A2	protein_coding	1.14	1.19e-06	0.00016472	-15.2	6.29108
ENSG00000077152	UBE2T	protein_coding	-1.04	1.19e-06	0.00016472	15.2	6.29001
ENSG00000011638	TMEM159	protein_coding	0.893	1.2e-06	0.00016506	-15.2	6.28202
ENSG00000276043	UHRF1	protein_coding	-1.5	1.2e-06	0.00016506	15.2	6.28476
ENSG00000185885	IFITM1	protein_coding	1.33	1.21e-06	0.00016516	-15.2	6.27576
ENSG00000111602	TIMELESS	protein_coding	-0.613	1.21e-06	0.00016516	15.2	6.2756
ENSG00000198736	MSRB1	protein_coding	1.01	1.22e-06	0.00016604	-15.2	6.2672
ENSG00000105825	TFPI2	protein_coding	-2.42	1.23e-06	0.00016641	15.2	6.25914
ENSG00000143476	DTL	protein_coding	-0.59	1.26e-06	0.00016973	15.1	6.23478
ENSG00000076716	GPC4	protein_coding	1.48	1.27e-06	0.0001706	-15.1	6.22477
ENSG00000154556	SORBS2	protein_coding	1.82	1.28e-06	0.00017075	-15.1	6.21479
ENSG00000181026	AEN	protein_coding	-0.609	1.29e-06	0.00017075	15.1	6.2124
ENSG00000172020	GAP43	protein_coding	-0.695	1.29e-06	0.00017075	15.1	6.21189
ENSG00000122707	RECK	protein_coding	0.743	1.29e-06	0.00017075	-15.1	6.21217
ENSG00000102572	STK24	protein_coding	-0.681	1.29e-06	0.00017075	15.1	6.20858
ENSG00000119711	ALDH6A1	protein_coding	1.04	1.3e-06	0.00017075	-15.1	6.20407
ENSG00000164251	F2RL1	protein_coding	-0.67	1.3e-06	0.00017106	15	6.19936
ENSG00000152253	SPC25	protein_coding	-0.603	1.3e-06	0.00017075	15.1	6.20477
ENSG00000144355	DLX1	protein_coding	-0.791	1.31e-06	0.00017123	15	6.19555
ENSG00000189129	PLAC9	protein_coding	1.31	1.33e-06	0.00017401	-15	6.17605
ENSG00000102802	MEDAG	protein_coding	-0.914	1.36e-06	0.00017583	14.9	6.155
ENSG00000099901	RANBP1	protein_coding	-0.833	1.36e-06	0.00017583	15	6.15659
ENSG00000243244	STON1	protein_coding	0.905	1.36e-06	0.00017583	-15	6.15808
ENSG00000112343	TRIM38	protein_coding	0.751	1.36e-06	0.00017583	-14.9	6.15419
ENSG00000121691	CAT	protein_coding	1.22	1.38e-06	0.00017752	-14.9	6.14146
ENSG00000103121	CMC2	protein_coding	-0.668	1.39e-06	0.00017764	14.9	6.13404
ENSG00000150593	PDCD4	protein_coding	0.853	1.39e-06	0.00017764	-14.9	6.13401
ENSG00000196136	SERPINA3	protein_coding	1.16	1.4e-06	0.00017808	-14.9	6.12731
ENSG00000126458	RRAS	protein_coding	1.31	1.41e-06	0.00017961	-14.9	6.11569
ENSG00000091879	ANGPT2	protein_coding	0.766	1.42e-06	0.00017989	-14.9	6.11135
ENSG00000143127	ITGA10	protein_coding	1.13	1.42e-06	0.00018003	-14.8	6.10783
ENSG00000171208	NETO2	protein_coding	-1.4	1.44e-06	0.00018081	14.8	6.09796
ENSG00000113460	BRIX1	protein_coding	1.03	1.46e-06	0.00018198	-14.8	6.08054
ENSG00000152463	OLAH	protein_coding	0.621	1.46e-06	0.00018198	-14.8	6.08271
ENSG00000085063	CD59	protein_coding	-0.821	1.49e-06	0.00018508	14.7	6.05765
ENSG00000166165	CKB	protein_coding	1.8	1.53e-06	0.00018894	-14.7	6.0309
ENSG00000169071	ROR2	protein_coding	0.989	1.56e-06	0.0001922	-14.6	6.01043
ENSG00000159388	BTG2	protein_coding	0.865	1.58e-06	0.00019283	-14.6	6.00165
ENSG00000152661	GJA1	protein_coding	-1.54	1.58e-06	0.00019283	14.6	6.0016
ENSG00000198467	TPM2	protein_coding	0.737	1.58e-06	0.00019283	-14.6	5.9962
ENSG00000164764	SBSPON	protein_coding	0.776	1.59e-06	0.00019312	-14.6	5.98979
ENSG00000071539	TRIP13	protein_coding	-1.11	1.59e-06	0.00019283	14.6	5.99391
ENSG00000170961	HAS2	protein_coding	-2.04	1.61e-06	0.00019449	14.6	5.97886
ENSG00000153976	HS3ST3A1	protein_coding	-0.848	1.64e-06	0.00019623	14.6	5.9628
ENSG00000021762	OSBPL5	protein_coding	1.63	1.64e-06	0.00019651	-14.5	5.95876
ENSG00000146233	CYP39A1	protein_coding	0.933	1.67e-06	0.00019879	-14.5	5.94415
ENSG00000188290	HES4	protein_coding	1.24	1.71e-06	0.00020268	-14.5	5.9188
ENSG00000106211	HSPB1	protein_coding	1.64	1.71e-06	0.00020268	-14.5	5.91919
ENSG00000101335	MYL9	protein_coding	1.55	1.72e-06	0.00020418	-14.4	5.90857
ENSG00000101849	TBL1X	protein_coding	0.861	1.76e-06	0.00020724	-14.4	5.88792
ENSG00000125249	RAP2A	protein_coding	1.82	1.77e-06	0.00020831	-14.4	5.87911
ENSG00000102393	GLA	protein_coding	-0.665	1.78e-06	0.00020889	14.4	5.87211
ENSG00000170962	PDGFD	protein_coding	1.17	1.78e-06	0.00020831	-14.4	5.8775
ENSG00000007968	E2F2	protein_coding	-0.597	1.81e-06	0.00021136	14.3	5.85477
ENSG00000103196	CRISPLD2	protein_coding	1.61	1.84e-06	0.00021416	-14.3	5.8385
ENSG00000152217	SETBP1	protein_coding	1.17	1.87e-06	0.00021629	-14.3	5.82547
ENSG00000074054	CLASP1	protein_coding	0.738	1.88e-06	0.00021629	-14.3	5.81823
ENSG00000100906	NFKBIA	protein_coding	1.78	1.88e-06	0.00021629	-14.3	5.81923
ENSG00000156011	PSD3	protein_coding	-1.51	1.88e-06	0.00021629	14.3	5.81841
ENSG00000123610	TNFAIP6	protein_coding	-1.42	1.93e-06	0.00022027	14.2	5.79248
ENSG00000094963	FMO2	protein_coding	0.695	2.03e-06	0.00023094	-14.1	5.73972
ENSG00000176102	CSTF3	protein_coding	-1.16	2.04e-06	0.00023173	14.1	5.73367
ENSG00000091651	ORC6	protein_coding	-0.993	2.07e-06	0.00023426	14.1	5.71886
ENSG00000101460	MAP1LC3A	protein_coding	1.33	2.08e-06	0.00023456	-14.1	5.71265
ENSG00000170035	UBE2E3	protein_coding	-0.92	2.08e-06	0.00023456	14	5.71061
ENSG00000046653	GPM6B	protein_coding	0.782	2.09e-06	0.00023456	-14	5.70877
ENSG00000162894	FCMR	protein_coding	0.597	2.1e-06	0.00023579	-14	5.69951
ENSG00000176485	PLA2G16	protein_coding	1.33	2.11e-06	0.00023579	-14	5.69604
ENSG00000131876	SNRPA1	protein_coding	-0.805	2.12e-06	0.00023607	14	5.69243
ENSG00000166681	BEX3	protein_coding	0.782	2.15e-06	0.00023834	-14	5.67521
ENSG00000169851	PCDH7	protein_coding	0.816	2.15e-06	0.00023803	-14	5.67894
ENSG00000144746	ARL6IP5	protein_coding	1.18	2.2e-06	0.00024208	-13.9	5.65347
ENSG00000103145	HCFC1R1	protein_coding	1.08	2.2e-06	0.00024208	-13.9	5.65362
ENSG00000155561	NUP205	protein_coding	-0.617	2.2e-06	0.00024208	13.9	5.65174
ENSG00000175155	YPEL2	protein_coding	1.03	2.22e-06	0.00024318	-13.9	5.6446
ENSG00000150764	DIXDC1	protein_coding	0.791	2.28e-06	0.00024909	-13.9	5.61593
ENSG00000165802	NSMF	protein_coding	1.6	2.29e-06	0.00024932	-13.9	5.61132
ENSG00000025434	NR1H3	protein_coding	0.602	2.32e-06	0.00025164	-13.8	5.5969
ENSG00000158270	COLEC12	protein_coding	-1.32	2.33e-06	0.00025202	13.8	5.59063
ENSG00000114251	WNT5A	protein_coding	-1.32	2.34e-06	0.00025214	13.8	5.5859
ENSG00000109674	NEIL3	protein_coding	-0.616	2.35e-06	0.00025214	13.8	5.58549
ENSG00000145050	MANF	protein_coding	-0.62	2.36e-06	0.00025276	13.8	5.57827
ENSG00000141338	ABCA8	protein_coding	1.52	2.4e-06	0.00025609	-13.8	5.5599
ENSG00000161547	SRSF2	protein_coding	-0.974	2.49e-06	0.00026376	13.7	5.52426
ENSG00000249992	TMEM158	protein_coding	-0.873	2.5e-06	0.00026481	13.7	5.51777
ENSG00000133119	RFC3	protein_coding	-0.83	2.51e-06	0.0002656	13.7	5.51235
ENSG00000131747	TOP2A	protein_coding	-1.26	2.55e-06	0.00026889	13.6	5.49711
ENSG00000079215	SLC1A3	protein_coding	-1.26	2.57e-06	0.00027019	13.6	5.48973
ENSG00000135919	SERPINE2	protein_coding	-0.603	2.58e-06	0.00027089	13.6	5.48474
ENSG00000198074	AKR1B10	protein_coding	-1.22	2.59e-06	0.00027119	13.6	5.48131
ENSG00000113657	DPYSL3	protein_coding	-1.28	2.6e-06	0.00027171	13.6	5.47706
ENSG00000051341	POLQ	protein_coding	-0.898	2.67e-06	0.00027799	13.5	5.45069
ENSG00000111665	CDCA3	protein_coding	-1.04	2.69e-06	0.00027972	13.5	5.43965
ENSG00000156804	FBXO32	protein_coding	1.09	2.69e-06	0.00027972	-13.5	5.44137
ENSG00000099783	HNRNPM	protein_coding	-0.708	2.74e-06	0.00028387	13.5	5.42186
ENSG00000135842	FAM129A	protein_coding	-0.657	2.83e-06	0.00029117	13.4	5.38846
ENSG00000124479	NDP	protein_coding	-0.709	2.84e-06	0.00029117	13.4	5.38253
ENSG00000162551	ALPL	protein_coding	1.43	2.85e-06	0.00029117	-13.4	5.38172
ENSG00000144810	COL8A1	protein_coding	1.57	2.88e-06	0.00029253	-13.4	5.37033
ENSG00000100802	C14orf93	protein_coding	0.6	2.89e-06	0.00029253	-13.4	5.36657
ENSG00000179431	FJX1	protein_coding	-1.11	2.89e-06	0.00029253	13.4	5.36702
ENSG00000151892	GFRA1	protein_coding	0.626	2.93e-06	0.000295	-13.4	5.35253
ENSG00000106617	PRKAG2	protein_coding	0.881	2.93e-06	0.00029513	-13.4	5.34986
ENSG00000134070	IRAK2	protein_coding	-0.724	2.99e-06	0.00029829	13.3	5.32995
ENSG00000087842	PIR	protein_coding	0.685	2.99e-06	0.00029829	-13.3	5.33045
ENSG00000143545	RAB13	protein_coding	1.01	2.99e-06	0.00029829	-13.3	5.33102
ENSG00000156113	KCNMA1	protein_coding	-0.935	3.05e-06	0.00030321	13.3	5.30981
ENSG00000203805	PLPP4	protein_coding	-0.603	3.09e-06	0.00030527	13.3	5.29474
ENSG00000178814	OPLAH	protein_coding	0.77	3.1e-06	0.00030601	-13.2	5.29004
ENSG00000087303	NID2	protein_coding	0.734	3.19e-06	0.00031342	-13.2	5.26045
ENSG00000145348	TBCK	protein_coding	0.849	3.2e-06	0.00031345	-13.2	5.25823
ENSG00000141401	IMPA2	protein_coding	1.63	3.31e-06	0.00032183	-13.1	5.22181
ENSG00000156463	SH3RF2	protein_coding	-0.622	3.36e-06	0.00032557	13.1	5.20747
ENSG00000185585	OLFML2A	protein_coding	1.98	3.39e-06	0.00032752	-13.1	5.19694
ENSG00000183578	TNFAIP8L3	protein_coding	0.67	3.45e-06	0.00033305	-13	5.17709
ENSG00000185201	IFITM2	protein_coding	1.06	3.47e-06	0.00033305	-13	5.17334
ENSG00000178035	IMPDH2	protein_coding	-0.658	3.47e-06	0.00033305	13	5.17294
ENSG00000101605	MYOM1	protein_coding	0.748	3.56e-06	0.00033932	-13	5.14483
ENSG00000054277	OPN3	protein_coding	0.952	3.58e-06	0.00034076	-13	5.13827
ENSG00000167244	IGF2	protein_coding	2.78	3.6e-06	0.00034137	-13	5.13433
ENSG00000136193	SCRN1	protein_coding	0.792	3.64e-06	0.00034528	-12.9	5.12017
ENSG00000126860	EVI2A	protein_coding	-0.76	3.71e-06	0.00035109	12.9	5.10042
ENSG00000169122	FAM110B	protein_coding	0.786	3.75e-06	0.00035381	-12.9	5.09017
ENSG00000185189	NRBP2	protein_coding	0.737	3.77e-06	0.00035523	-12.9	5.08387
ENSG00000115648	MLPH	protein_coding	-0.807	3.8e-06	0.00035686	12.9	5.07696
ENSG00000111252	SH2B3	protein_coding	-1.1	3.86e-06	0.00036236	12.8	5.05778
ENSG00000112964	GHR	protein_coding	1.32	3.87e-06	0.00036236	-12.8	5.05665
ENSG00000164032	H2AFZ	protein_coding	-1.13	3.94e-06	0.00036838	12.8	5.0371
ENSG00000176225	RTTN	protein_coding	-0.656	3.96e-06	0.00036882	12.8	5.03178
ENSG00000078725	BRINP1	protein_coding	1.3	3.99e-06	0.00037082	-12.8	5.02377
ENSG00000173207	CKS1B	protein_coding	-1.12	4.06e-06	0.00037591	12.7	5.00547
ENSG00000111445	RFC5	protein_coding	-0.787	4.1e-06	0.00037839	12.7	4.99447
ENSG00000185565	LSAMP	protein_coding	0.935	4.12e-06	0.00037915	-12.7	4.99033
ENSG00000022267	FHL1	protein_coding	1.67	4.14e-06	0.00038058	-12.7	4.98431
ENSG00000053254	FOXN3	protein_coding	1.17	4.17e-06	0.00038237	-12.7	4.97732
ENSG00000115756	HPCAL1	protein_coding	-1.25	4.33e-06	0.00039513	12.6	4.93643
ENSG00000140092	FBLN5	protein_coding	1.51	4.35e-06	0.00039551	-12.6	4.9314
ENSG00000102172	SMS	protein_coding	-1.22	4.35e-06	0.00039551	12.6	4.93251
ENSG00000140525	FANCI	protein_coding	-0.607	4.36e-06	0.00039551	12.6	4.92948
ENSG00000130513	GDF15	protein_coding	-1.01	4.39e-06	0.00039784	12.6	4.92125
ENSG00000137804	NUSAP1	protein_coding	-0.904	4.45e-06	0.00040249	12.6	4.90689
ENSG00000073417	PDE8A	protein_coding	0.868	4.5e-06	0.0004056	-12.5	4.89674
ENSG00000135446	CDK4	protein_coding	-0.741	4.54e-06	0.00040798	12.5	4.88752
ENSG00000165617	DACT1	protein_coding	-0.893	4.54e-06	0.00040798	12.5	4.88658
ENSG00000204381	LAYN	protein_coding	0.912	4.64e-06	0.00041525	-12.5	4.86386
ENSG00000078070	MCCC1	protein_coding	0.689	4.65e-06	0.00041601	-12.5	4.85995
ENSG00000198947	DMD	protein_coding	0.734	4.67e-06	0.00041677	-12.5	4.85606
ENSG00000064666	CNN2	protein_coding	1.32	4.71e-06	0.00041852	-12.5	4.8477
ENSG00000145715	RASA1	protein_coding	-1.25	4.72e-06	0.00041887	12.5	4.84488
ENSG00000115919	KYNU	protein_coding	-0.736	4.85e-06	0.00042726	12.4	4.81603
ENSG00000184588	PDE4B	protein_coding	-0.926	4.85e-06	0.00042726	12.4	4.81701
ENSG00000178031	ADAMTSL1	protein_coding	-0.618	4.87e-06	0.00042792	12.4	4.81247
ENSG00000112984	KIF20A	protein_coding	-0.964	4.92e-06	0.00043005	12.4	4.80142
ENSG00000117632	STMN1	protein_coding	-0.897	4.96e-06	0.00043268	12.4	4.79262
ENSG00000169047	IRS1	protein_coding	-1.03	5.05e-06	0.00043707	12.3	4.77242
ENSG00000198901	PRC1	protein_coding	-1.53	5.05e-06	0.00043707	12.3	4.77333
ENSG00000197405	C5AR1	protein_coding	0.629	5.08e-06	0.00043808	-12.3	4.7665
ENSG00000130826	DKC1	protein_coding	-0.839	5.09e-06	0.00043826	12.3	4.76419
ENSG00000100711	ZFYVE21	protein_coding	0.926	5.12e-06	0.0004388	-12.3	4.75785
ENSG00000198890	PRMT6	protein_coding	-0.666	5.13e-06	0.0004388	12.3	4.75586
ENSG00000258818	RNASE4	protein_coding	0.713	5.13e-06	0.0004388	-12.3	4.75538
ENSG00000095637	SORBS1	protein_coding	0.858	5.13e-06	0.0004388	-12.3	4.7563
ENSG00000154734	ADAMTS1	protein_coding	-1.18	5.18e-06	0.00044091	12.3	4.74658
ENSG00000169218	RSPO1	protein_coding	0.735	5.18e-06	0.00044091	-12.3	4.74651
ENSG00000214706	IFRD2	protein_coding	-0.591	5.2e-06	0.00044212	12.3	4.74173
ENSG00000275074	NUDT18	protein_coding	0.935	5.22e-06	0.00044282	-12.3	4.73761
ENSG00000162063	CCNF	protein_coding	-0.808	5.31e-06	0.00044766	12.2	4.7192
ENSG00000157193	LRP8	protein_coding	-0.905	5.31e-06	0.00044766	12.2	4.71931
ENSG00000164292	RHOBTB3	protein_coding	1.51	5.33e-06	0.0004481	-12.2	4.71631
ENSG00000073111	MCM2	protein_coding	-0.97	5.47e-06	0.00045913	12.2	4.6885
ENSG00000112562	SMOC2	protein_coding	0.622	5.48e-06	0.00045941	-12.2	4.68505
ENSG00000131069	ACSS2	protein_coding	0.621	5.55e-06	0.00046261	-12.2	4.67238
ENSG00000170458	CD14	protein_coding	0.699	5.69e-06	0.00047186	-12.1	4.64649
ENSG00000140743	CDR2	protein_coding	0.623	5.74e-06	0.00047566	-12.1	4.6361
ENSG00000170776	AKAP13	protein_coding	0.631	5.88e-06	0.00048424	-12.1	4.61012
ENSG00000164109	MAD2L1	protein_coding	-1.55	5.88e-06	0.00048424	12.1	4.60976
ENSG00000108561	C1QBP	protein_coding	-0.591	5.91e-06	0.00048576	12	4.60462
ENSG00000198805	PNP	protein_coding	-0.986	6.03e-06	0.00049323	12	4.5829
ENSG00000185483	ROR1	protein_coding	0.752	6.05e-06	0.00049345	-12	4.58064
ENSG00000168496	FEN1	protein_coding	-1.03	6.1e-06	0.00049628	12	4.57112
ENSG00000099864	PALM	protein_coding	1.39	6.1e-06	0.00049628	-12	4.57096
ENSG00000179833	SERTAD2	protein_coding	-0.887	6.12e-06	0.00049667	12	4.56834
ENSG00000172137	CALB2	protein_coding	-1.11	6.15e-06	0.00049828	12	4.56219
ENSG00000183963	SMTN	protein_coding	-1.06	6.16e-06	0.00049828	12	4.56131
ENSG00000147119	CHST7	protein_coding	0.758	6.17e-06	0.0004985	-12	4.55908
ENSG00000156136	DCK	protein_coding	-0.865	6.19e-06	0.00049922	12	4.55576
ENSG00000137266	SLC22A23	protein_coding	-0.761	6.25e-06	0.00050181	11.9	4.54492
ENSG00000167553	TUBA1C	protein_coding	-1.15	6.31e-06	0.00050575	11.9	4.5348
ENSG00000172985	SH3RF3	protein_coding	0.741	6.36e-06	0.00050862	-11.9	4.52699
ENSG00000205220	PSMB10	protein_coding	0.673	6.4e-06	0.00051056	-11.9	4.51941
ENSG00000104738	MCM4	protein_coding	-0.806	6.43e-06	0.00051219	11.9	4.51425
ENSG00000204592	HLA-E	protein_coding	0.858	6.46e-06	0.00051361	-11.9	4.50953
ENSG00000000971	CFH	protein_coding	0.808	6.48e-06	0.00051405	-11.9	4.50687
ENSG00000162645	GBP2	protein_coding	0.702	6.51e-06	0.00051457	-11.9	4.50229
ENSG00000138180	CEP55	protein_coding	-1.12	6.58e-06	0.00051757	11.9	4.4909
ENSG00000176619	LMNB2	protein_coding	-0.75	6.6e-06	0.00051879	11.9	4.48666
ENSG00000165124	SVEP1	protein_coding	2.93	6.62e-06	0.00051976	-11.8	4.48293
ENSG00000246705	H2AFJ	protein_coding	1.19	6.68e-06	0.0005224	-11.8	4.47472
ENSG00000106366	SERPINE1	protein_coding	-2.44	6.7e-06	0.00052337	11.8	4.47036
ENSG00000072163	LIMS2	protein_coding	1.52	6.72e-06	0.00052385	-11.8	4.46767
ENSG00000082126	MPP4	protein_coding	-0.612	6.79e-06	0.00052661	11.8	4.45692
ENSG00000182158	CREB3L2	protein_coding	-1.11	6.87e-06	0.00053218	11.8	4.44395
ENSG00000093167	LRRFIP2	protein_coding	0.676	6.92e-06	0.00053538	-11.8	4.43583
ENSG00000159147	DONSON	protein_coding	-0.794	6.94e-06	0.00053574	11.8	4.4334
ENSG00000004799	PDK4	protein_coding	0.676	6.96e-06	0.0005364	-11.8	4.42941
ENSG00000166803	KIAA0101	protein_coding	-1.35	7.15e-06	0.0005486	11.7	4.40122
ENSG00000213190	MLLT11	protein_coding	-1.24	7.23e-06	0.00055369	11.7	4.38963
ENSG00000108846	ABCC3	protein_coding	1.55	7.26e-06	0.00055447	-11.7	4.38475
ENSG00000165501	LRR1	protein_coding	-0.914	7.3e-06	0.00055698	11.7	4.37825
ENSG00000154175	ABI3BP	protein_coding	-1.34	7.35e-06	0.00055943	11.7	4.37186
ENSG00000111674	ENO2	protein_coding	-0.925	7.38e-06	0.00056083	11.7	4.3675
ENSG00000143842	SOX13	protein_coding	0.639	7.39e-06	0.00056083	-11.7	4.36584
ENSG00000123595	RAB9A	protein_coding	0.72	7.46e-06	0.00056463	-11.6	4.35525
ENSG00000145390	USP53	protein_coding	1.16	7.68e-06	0.00057826	-11.6	4.3244
ENSG00000116741	RGS2	protein_coding	1.18	7.69e-06	0.00057826	-11.6	4.32347
ENSG00000148677	ANKRD1	protein_coding	1.38	7.7e-06	0.00057826	-11.6	4.32225
ENSG00000100889	PCK2	protein_coding	0.673	7.76e-06	0.00058098	-11.6	4.31304
ENSG00000169607	CKAP2L	protein_coding	-0.957	7.83e-06	0.00058528	11.6	4.30348
ENSG00000135318	NT5E	protein_coding	-1.46	7.91e-06	0.00059003	11.5	4.29316
ENSG00000159423	ALDH4A1	protein_coding	1.33	7.93e-06	0.00059082	-11.5	4.29009
ENSG00000069399	BCL3	protein_coding	-1.01	7.96e-06	0.00059147	11.5	4.28564
ENSG00000140511	HAPLN3	protein_coding	0.979	7.96e-06	0.00059147	-11.5	4.28662
ENSG00000135678	CPM	protein_coding	0.94	8.11e-06	0.00059879	-11.5	4.26575
ENSG00000131669	NINJ1	protein_coding	1.11	8.12e-06	0.00059879	-11.5	4.26429
ENSG00000080561	MID2	protein_coding	0.88	8.15e-06	0.00060003	-11.5	4.26043
ENSG00000106804	C5	protein_coding	0.883	8.31e-06	0.00060981	-11.5	4.23984
ENSG00000099994	SUSD2	protein_coding	2.74	8.43e-06	0.00061785	-11.4	4.224
ENSG00000159200	RCAN1	protein_coding	-1.05	8.45e-06	0.00061785	11.4	4.22242
ENSG00000075218	GTSE1	protein_coding	-0.787	8.46e-06	0.00061785	11.4	4.22093
ENSG00000159208	CIART	protein_coding	-0.903	8.52e-06	0.00062093	11.4	4.21263
ENSG00000139278	GLIPR1	protein_coding	-1.06	8.54e-06	0.00062093	11.4	4.21076
ENSG00000163815	CLEC3B	protein_coding	1.31	8.58e-06	0.00062278	-11.4	4.20549
ENSG00000137309	HMGA1	protein_coding	-2.53	8.84e-06	0.00063816	11.3	4.17336
ENSG00000145220	LYAR	protein_coding	-0.623	8.88e-06	0.00064	11.3	4.16868
ENSG00000083750	RRAGB	protein_coding	0.703	8.94e-06	0.00064303	-11.3	4.16169
ENSG00000178921	PFAS	protein_coding	-0.748	8.95e-06	0.00064303	11.3	4.15995
ENSG00000169738	DCXR	protein_coding	0.673	9e-06	0.00064414	-11.3	4.1541
ENSG00000244405	ETV5	protein_coding	-0.798	9.01e-06	0.00064414	11.3	4.15226
ENSG00000161638	ITGA5	protein_coding	1.43	9.01e-06	0.00064414	-11.3	4.1527
ENSG00000116663	FBXO6	protein_coding	0.709	9.34e-06	0.00066383	-11.3	4.11359
ENSG00000172830	SSH3	protein_coding	0.706	9.38e-06	0.00066508	-11.2	4.11
ENSG00000158445	KCNB1	protein_coding	0.632	9.39e-06	0.00066538	-11.2	4.10794
ENSG00000221869	CEBPD	protein_coding	1.75	9.42e-06	0.00066541	-11.2	4.10478
ENSG00000135823	STX6	protein_coding	0.65	9.5e-06	0.00066999	-11.2	4.09585
ENSG00000162545	CAMK2N1	protein_coding	0.975	9.52e-06	0.00067066	-11.2	4.0932
ENSG00000130600	H19	lncRNA	1.01	9.68e-06	0.0006794	-11.2	4.07589
ENSG00000165516	KLHDC2	protein_coding	0.74	9.69e-06	0.0006794	-11.2	4.07462
ENSG00000142046	TMEM91	protein_coding	0.819	9.78e-06	0.00068342	-11.2	4.06482
ENSG00000110628	SLC22A18	protein_coding	0.731	9.83e-06	0.00068516	-11.2	4.05936
ENSG00000126561	STAT5A	protein_coding	0.906	9.87e-06	0.00068577	-11.2	4.05445
ENSG00000223953	C1QTNF5	protein_coding	0.941	9.88e-06	0.00068577	-11.2	4.05397
ENSG00000115163	CENPA	protein_coding	-0.916	9.9e-06	0.00068604	11.2	4.05184
ENSG00000160200	CBS	protein_coding	1.15	9.97e-06	0.0006892	-11.1	4.04353
ENSG00000178999	AURKB	protein_coding	-1.07	1.01e-05	0.00069503	11.1	4.03172
ENSG00000173156	RHOD	protein_coding	0.668	1.01e-05	0.00069843	-11.1	4.02495
ENSG00000075213	SEMA3A	protein_coding	-0.653	1.02e-05	0.00070308	11.1	4.01629
ENSG00000246430	LINC00968	lncRNA	0.618	1.03e-05	0.00070529	-11.1	4.00471
ENSG00000074410	CA12	protein_coding	-0.77	1.04e-05	0.00070529	11.1	3.99783
ENSG00000027697	IFNGR1	protein_coding	1	1.04e-05	0.00070529	-11.1	3.99875
ENSG00000019549	SNAI2	protein_coding	0.688	1.04e-05	0.00070529	-11.1	4.002
ENSG00000082146	STRADB	protein_coding	0.778	1.05e-05	0.00070802	-11.1	3.99211
ENSG00000100297	MCM5	protein_coding	-0.745	1.06e-05	0.00071412	11	3.97615
ENSG00000158828	PINK1	protein_coding	0.748	1.06e-05	0.00071412	-11	3.97433
ENSG00000110841	PPFIBP1	protein_coding	-1.1	1.06e-05	0.00071217	11	3.9814
ENSG00000198756	COLGALT2	protein_coding	0.695	1.07e-05	0.00071412	-11	3.96874
ENSG00000136235	GPNMB	protein_coding	-1.31	1.07e-05	0.00071412	11	3.97062
ENSG00000139508	SLC46A3	protein_coding	1.04	1.07e-05	0.00071412	-11	3.96901
ENSG00000010256	UQCRC1	protein_coding	0.964	1.07e-05	0.00071412	-11	3.97221
ENSG00000111275	ALDH2	protein_coding	0.932	1.08e-05	0.00071725	-11	3.96042
ENSG00000087586	AURKA	protein_coding	-0.992	1.09e-05	0.00072252	11	3.94806
ENSG00000125384	PTGER2	protein_coding	0.829	1.09e-05	0.00072255	-11	3.94516
ENSG00000078269	SYNJ2	protein_coding	-1.08	1.09e-05	0.00072252	11	3.94667
ENSG00000160193	WDR4	protein_coding	-0.611	1.09e-05	0.00072109	11	3.95174
ENSG00000157570	TSPAN18	protein_coding	2.82	1.1e-05	0.00072506	-11	3.93996
ENSG00000206538	VGLL3	protein_coding	1.1	1.11e-05	0.00073243	-11	3.92559
ENSG00000005243	COPZ2	protein_coding	1.02	1.12e-05	0.00073243	-11	3.92145
ENSG00000275600	PIGW	protein_coding	-0.699	1.12e-05	0.00073243	11	3.92279
ENSG00000025708	TYMP	protein_coding	0.986	1.12e-05	0.00073477	-10.9	3.91545
ENSG00000139668	WDFY2	protein_coding	-0.651	1.12e-05	0.00073243	11	3.92236
ENSG00000101255	TRIB3	protein_coding	0.699	1.13e-05	0.00073511	-10.9	3.91207
ENSG00000126945	HNRNPH2	protein_coding	0.612	1.14e-05	0.00074115	-10.9	3.9018
ENSG00000187193	MT1X	protein_coding	1.29	1.15e-05	0.00075098	-10.9	3.88615
ENSG00000108691	CCL2	protein_coding	-1.93	1.16e-05	0.00075199	10.9	3.88325
ENSG00000076685	NT5C2	protein_coding	0.717	1.16e-05	0.00075266	-10.9	3.88086
ENSG00000164104	HMGB2	protein_coding	-0.764	1.18e-05	0.00075869	10.9	3.86548
ENSG00000115252	PDE1A	protein_coding	0.767	1.18e-05	0.00075869	-10.9	3.86609
ENSG00000124212	PTGIS	protein_coding	1.27	1.18e-05	0.00075869	-10.9	3.86435
ENSG00000148175	STOM	protein_coding	1.19	1.18e-05	0.00075923	-10.9	3.86149
ENSG00000154127	UBASH3B	protein_coding	-0.865	1.18e-05	0.00075869	10.9	3.86368
ENSG00000173482	PTPRM	protein_coding	0.837	1.2e-05	0.00076741	-10.8	3.84708
ENSG00000132970	WASF3	protein_coding	1.77	1.2e-05	0.0007697	-10.8	3.84243
ENSG00000099860	GADD45B	protein_coding	1.27	1.22e-05	0.00077727	-10.8	3.82905
ENSG00000163918	RFC4	protein_coding	-0.723	1.22e-05	0.00077802	10.8	3.8266
ENSG00000117399	CDC20	protein_coding	-0.99	1.23e-05	0.00078125	10.8	3.81931
ENSG00000157617	C2CD2	protein_coding	0.986	1.24e-05	0.0007869	-10.8	3.81013
ENSG00000172301	COPRS	protein_coding	-0.834	1.24e-05	0.00078899	10.8	3.80585
ENSG00000177706	FAM20C	protein_coding	-1.37	1.25e-05	0.00079023	10.8	3.80275
ENSG00000106462	EZH2	protein_coding	-0.615	1.27e-05	0.00080127	10.8	3.78636
ENSG00000137807	KIF23	protein_coding	-0.828	1.29e-05	0.00081489	10.7	3.76397
ENSG00000170276	HSPB2	protein_coding	1.01	1.3e-05	0.00081658	-10.7	3.75756
ENSG00000115993	TRAK2	protein_coding	0.872	1.3e-05	0.00081727	-10.7	3.75525
ENSG00000135929	CYP27A1	protein_coding	0.768	1.31e-05	0.00082117	-10.7	3.74872
ENSG00000175066	GK5	protein_coding	1.42	1.32e-05	0.00082702	-10.7	3.73827
ENSG00000164105	SAP30	protein_coding	-0.778	1.33e-05	0.00083153	10.7	3.72932
ENSG00000101400	SNTA1	protein_coding	0.763	1.34e-05	0.00083153	-10.7	3.72825
ENSG00000108387	SEPTIN4	protein_coding	0.619	1.37e-05	0.00084979	-10.6	3.7034
ENSG00000173918	C1QTNF1	protein_coding	0.823	1.38e-05	0.00085551	-10.6	3.6901
ENSG00000157456	CCNB2	protein_coding	-1.02	1.38e-05	0.00085442	10.6	3.69341
ENSG00000166741	NNMT	protein_coding	1.09	1.38e-05	0.00085378	-10.6	3.69696
ENSG00000125319	C17orf53	protein_coding	-0.595	1.39e-05	0.00085551	10.6	3.68886
ENSG00000161800	RACGAP1	protein_coding	-0.877	1.39e-05	0.00085629	10.6	3.68556
ENSG00000092607	TBX15	protein_coding	0.822	1.39e-05	0.00085551	-10.6	3.68792
ENSG00000137942	FNBP1L	protein_coding	1.05	1.4e-05	0.00085901	-10.6	3.67822
ENSG00000135723	FHOD1	protein_coding	-0.818	1.41e-05	0.0008667	10.6	3.66706
ENSG00000166394	CYB5R2	protein_coding	0.672	1.43e-05	0.00087186	-10.6	3.65386
ENSG00000148180	GSN	protein_coding	1.35	1.43e-05	0.00087186	-10.6	3.65408
ENSG00000148606	POLR3A	protein_coding	-0.62	1.44e-05	0.00087662	10.5	3.64528
ENSG00000162687	KCNT2	protein_coding	0.759	1.45e-05	0.0008816	-10.5	3.63645
ENSG00000145685	LHFPL2	protein_coding	-0.7	1.45e-05	0.00087796	10.5	3.64227
ENSG00000106392	C1GALT1	protein_coding	-0.955	1.46e-05	0.00088197	10.5	3.6331
ENSG00000148057	IDNK	protein_coding	0.648	1.47e-05	0.00088395	-10.5	3.62822
ENSG00000090612	ZNF268	protein_coding	0.678	1.48e-05	0.00089178	-10.5	3.61601
ENSG00000107371	EXOSC3	protein_coding	-0.587	1.49e-05	0.00089487	10.5	3.61093
ENSG00000120694	HSPH1	protein_coding	-1.19	1.5e-05	0.00089763	10.5	3.60626
ENSG00000175643	RMI2	protein_coding	-0.608	1.5e-05	0.00089863	10.5	3.60292
ENSG00000100162	CENPM	protein_coding	-0.964	1.51e-05	0.00090222	10.5	3.59279
ENSG00000213005	PTTG3P	processed_pseudogene	-1.55	1.51e-05	0.0009022	10.5	3.59414
ENSG00000128272	ATF4	protein_coding	0.694	1.52e-05	0.00090256	-10.5	3.59106
ENSG00000163884	KLF15	protein_coding	0.901	1.53e-05	0.00090759	-10.5	3.57978
ENSG00000158042	MRPL17	protein_coding	-0.653	1.55e-05	0.00091218	10.4	3.56908
ENSG00000130066	SAT1	protein_coding	1.07	1.56e-05	0.00091816	-10.4	3.5607
ENSG00000135074	ADAM19	protein_coding	-0.819	1.57e-05	0.0009207	10.4	3.5564
ENSG00000129195	FAM64A	protein_coding	-0.788	1.58e-05	0.00092783	10.4	3.54414
ENSG00000168556	ING2	protein_coding	0.607	1.58e-05	0.00092783	-10.4	3.54569
ENSG00000164484	TMEM200A	protein_coding	-1.18	1.58e-05	0.00092783	10.4	3.54543
ENSG00000074527	NTN4	protein_coding	-0.644	1.59e-05	0.00093239	10.4	3.53753
ENSG00000136231	IGF2BP3	protein_coding	-1.02	1.6e-05	0.00093401	10.4	3.53039
ENSG00000156265	MAP3K7CL	protein_coding	-0.678	1.6e-05	0.00093332	10.4	3.53516
ENSG00000198483	ANKRD35	protein_coding	0.73	1.61e-05	0.00093401	-10.4	3.52918
ENSG00000137393	RNF144B	protein_coding	0.979	1.61e-05	0.00093592	-10.4	3.52551
ENSG00000106477	CEP41	protein_coding	-0.678	1.62e-05	0.00093592	10.4	3.52148
ENSG00000119969	HELLS	protein_coding	-0.608	1.62e-05	0.00093592	10.4	3.52054
ENSG00000115457	IGFBP2	protein_coding	3.12	1.62e-05	0.00093773	-10.4	3.51717
ENSG00000109099	PMP22	protein_coding	0.703	1.62e-05	0.00093592	-10.4	3.52217
ENSG00000183311	TUBB	protein_coding	-0.886	1.63e-05	0.00093805	10.4	3.51551
ENSG00000100600	LGMN	protein_coding	1.3	1.67e-05	0.00096101	-10.3	3.48421
ENSG00000173706	HEG1	protein_coding	-0.866	1.69e-05	0.00096655	10.3	3.47417
ENSG00000265491	RNF115	protein_coding	0.901	1.69e-05	0.00096655	-10.3	3.4744
ENSG00000102897	LYRM1	protein_coding	0.756	1.71e-05	0.00097809	-10.3	3.45876
ENSG00000204899	MZT1	protein_coding	-0.75	1.72e-05	0.00098015	10.3	3.45396
ENSG00000145284	SCD5	protein_coding	0.842	1.78e-05	0.00100423	-10.2	3.42009
ENSG00000161888	SPC24	protein_coding	-0.601	1.78e-05	0.00100459	10.2	3.41844
ENSG00000105894	PTN	protein_coding	1.47	1.79e-05	0.00100835	-10.2	3.41189
ENSG00000005022	SLC25A5	protein_coding	-0.652	1.79e-05	0.00100866	10.2	3.40906
ENSG00000119938	PPP1R3C	protein_coding	1.24	1.81e-05	0.00101417	-10.2	3.4019
ENSG00000154217	PITPNC1	protein_coding	-0.599	1.86e-05	0.00104346	10.1	3.36729
ENSG00000134516	DOCK2	protein_coding	-0.619	1.87e-05	0.00104461	10.1	3.36485
ENSG00000136205	TNS3	protein_coding	1.46	1.94e-05	0.00107867	-10.1	3.32509
ENSG00000197646	PDCD1LG2	protein_coding	-0.587	1.95e-05	0.00108063	10.1	3.31841
ENSG00000129810	SGO1	protein_coding	-0.638	1.95e-05	0.00108063	10.1	3.31991
ENSG00000107957	SH3PXD2A	protein_coding	0.699	1.95e-05	0.00108063	-10.1	3.31695
ENSG00000072571	HMMR	protein_coding	-1.19	1.96e-05	0.00108081	10.1	3.3145
ENSG00000138385	SSB	protein_coding	1.07	1.96e-05	0.00108081	-10.1	3.31432
ENSG00000050405	LIMA1	protein_coding	-0.713	1.98e-05	0.00109072	10.1	3.30074
ENSG00000088325	TPX2	protein_coding	-1.06	1.99e-05	0.00109098	10.1	3.29926
ENSG00000018408	WWTR1	protein_coding	-0.81	1.99e-05	0.00109143	10.1	3.29758
ENSG00000160256	FAM207A	protein_coding	0.814	2.02e-05	0.00110895	-10	3.27787
ENSG00000170779	CDCA4	protein_coding	0.831	2.03e-05	0.00110978	-10	3.27583
ENSG00000257261	LOC100288798	lncRNA	0.593	2.05e-05	0.00111935	-10	3.26304
ENSG00000164066	INTU	protein_coding	0.652	2.08e-05	0.00113038	-9.98	3.2498
ENSG00000090238	YPEL3	protein_coding	0.877	2.08e-05	0.001132	-9.98	3.24704
ENSG00000135047	CTSL	protein_coding	-0.84	2.09e-05	0.0011327	9.97	3.24302
ENSG00000181751	C5orf30	protein_coding	-0.815	2.1e-05	0.00113569	9.97	3.23867
ENSG00000170917	NUDT6	protein_coding	-0.727	2.12e-05	0.00114539	9.95	3.22824
ENSG00000132646	PCNA	protein_coding	-0.89	2.12e-05	0.00114715	9.95	3.22537
ENSG00000169271	HSPB3	protein_coding	0.807	2.13e-05	0.00114772	-9.95	3.22243
ENSG00000138134	STAMBPL1	protein_coding	-1.41	2.17e-05	0.00116291	9.92	3.20337
ENSG00000099194	SCD	protein_coding	-0.638	2.19e-05	0.00117261	9.91	3.19315
ENSG00000151726	ACSL1	protein_coding	0.615	2.2e-05	0.00117765	-9.9	3.1873
ENSG00000241360	PDXP	protein_coding	-0.684	2.2e-05	0.00117818	9.89	3.18562
ENSG00000158234	FAIM	protein_coding	0.814	2.22e-05	0.00118318	-9.88	3.17718
ENSG00000102882	MAPK3	protein_coding	0.624	2.22e-05	0.00118318	-9.88	3.17548
ENSG00000104936	DMPK	protein_coding	0.665	2.23e-05	0.00118676	-9.87	3.17063
ENSG00000122952	ZWINT	protein_coding	-0.888	2.23e-05	0.00118318	9.88	3.17509
ENSG00000141668	CBLN2	protein_coding	0.861	2.24e-05	0.00118747	-9.87	3.16879
ENSG00000104313	EYA1	protein_coding	0.594	2.24e-05	0.00118876	-9.87	3.16643
ENSG00000118985	ELL2	protein_coding	0.673	2.25e-05	0.00119015	-9.87	3.16399
ENSG00000145247	OCIAD2	protein_coding	-0.664	2.27e-05	0.00119875	9.85	3.15381
ENSG00000146592	CREB5	protein_coding	-0.611	2.29e-05	0.00120929	9.83	3.14195
ENSG00000101447	FAM83D	protein_coding	-0.821	2.29e-05	0.00120929	9.84	3.14252
ENSG00000153814	JAZF1	protein_coding	0.902	2.3e-05	0.00121068	-9.83	3.13921
ENSG00000138378	STAT4	protein_coding	-0.88	2.3e-05	0.00121068	9.83	3.13836
ENSG00000139178	C1RL	protein_coding	0.906	2.31e-05	0.00121102	-9.83	3.13687
ENSG00000136160	EDNRB	protein_coding	0.831	2.34e-05	0.00122159	-9.81	3.12023
ENSG00000123240	OPTN	protein_coding	0.919	2.34e-05	0.00122159	-9.81	3.12084
ENSG00000105518	TMEM205	protein_coding	0.677	2.34e-05	0.00122159	-9.81	3.12221
ENSG00000123219	CENPK	protein_coding	-1.13	2.36e-05	0.00122533	9.8	3.11363
ENSG00000198542	ITGBL1	protein_coding	0.942	2.37e-05	0.00122957	-9.79	3.10641
ENSG00000121211	MND1	protein_coding	-0.72	2.41e-05	0.00124237	9.76	3.09057
ENSG00000099139	PCSK5	protein_coding	0.886	2.41e-05	0.00124237	-9.76	3.09052
ENSG00000154640	BTG3	protein_coding	-0.591	2.42e-05	0.00124586	9.76	3.08413
ENSG00000167552	TUBA1A	protein_coding	-1.12	2.42e-05	0.00124586	9.75	3.08268
ENSG00000186866	POFUT2	protein_coding	0.675	2.43e-05	0.00124586	-9.75	3.08175
ENSG00000011304	PTBP1	protein_coding	-0.694	2.45e-05	0.00125635	9.74	3.06852
ENSG00000132031	MATN3	protein_coding	0.77	2.46e-05	0.00125758	-9.73	3.06586
ENSG00000110057	UNC93B1	protein_coding	0.75	2.46e-05	0.00125635	-9.73	3.06806
ENSG00000163249	CCNYL1	protein_coding	0.922	2.47e-05	0.00125974	-9.73	3.06255
ENSG00000122035	RASL11A	protein_coding	0.868	2.47e-05	0.00125974	-9.73	3.06172
ENSG00000150630	VEGFC	protein_coding	-1.23	2.49e-05	0.00126836	9.71	3.05165
ENSG00000197879	MYO1C	protein_coding	0.971	2.5e-05	0.00126836	-9.71	3.04844
ENSG00000175166	PSMD2	protein_coding	-0.877	2.5e-05	0.00126836	9.71	3.05007
ENSG00000148834	GSTO1	protein_coding	-0.64	2.51e-05	0.00127264	9.7	3.04271
ENSG00000168061	SAC3D1	protein_coding	-0.873	2.53e-05	0.00128135	9.69	3.03417
ENSG00000164611	PTTG1	protein_coding	-1.65	2.55e-05	0.00129036	9.68	3.02542
ENSG00000198108	CHSY3	protein_coding	0.685	2.57e-05	0.00129688	-9.67	3.01769
ENSG00000124766	SOX4	protein_coding	0.797	2.57e-05	0.00129455	-9.67	3.02077
ENSG00000104324	CPQ	protein_coding	0.678	2.59e-05	0.00130198	-9.66	3.01131
ENSG00000213694	S1PR3	protein_coding	0.718	2.59e-05	0.0013028	-9.66	3.00936
ENSG00000179981	TSHZ1	protein_coding	0.622	2.59e-05	0.00130284	-9.65	3.00822
ENSG00000138735	PDE5A	protein_coding	1.04	2.61e-05	0.00130821	-9.64	3.00157
ENSG00000205426	KRT81	protein_coding	-1.69	2.62e-05	0.00131028	9.64	2.99643
ENSG00000111859	NEDD9	protein_coding	0.675	2.62e-05	0.00130922	-9.64	2.99843
ENSG00000135736	CCDC102A	protein_coding	0.839	2.63e-05	0.001311	-9.64	2.99473
ENSG00000143416	SELENBP1	protein_coding	0.944	2.64e-05	0.00131426	-9.63	2.99092
ENSG00000117643	MAN1C1	protein_coding	0.9	2.65e-05	0.00132167	-9.62	2.98368
ENSG00000145901	TNIP1	protein_coding	0.856	2.68e-05	0.00133199	-9.61	2.973
ENSG00000173599	PC	protein_coding	1.12	2.69e-05	0.00133247	-9.6	2.97093
ENSG00000142731	PLK4	protein_coding	-0.975	2.69e-05	0.00133247	9.6	2.97039
ENSG00000183722	LHFP	protein_coding	0.816	2.7e-05	0.00133925	-9.59	2.96377
ENSG00000116016	EPAS1	protein_coding	1.07	2.71e-05	0.0013416	-9.59	2.96058
ENSG00000113810	SMC4	protein_coding	-0.949	2.73e-05	0.00134593	9.58	2.95395
ENSG00000144677	CTDSPL	protein_coding	0.702	2.74e-05	0.0013509	-9.57	2.94773
ENSG00000150540	HNMT	protein_coding	0.73	2.79e-05	0.00136328	-9.55	2.93014
ENSG00000132199	ENOSF1	protein_coding	-0.638	2.82e-05	0.00137111	9.53	2.91847
ENSG00000145386	CCNA2	protein_coding	-0.998	2.84e-05	0.00137718	9.52	2.90947
ENSG00000143878	RHOB	protein_coding	1.19	2.84e-05	0.00137718	-9.52	2.90941
ENSG00000171703	TCEA2	protein_coding	0.891	2.84e-05	0.00137718	-9.52	2.90932
ENSG00000118689	FOXO3	protein_coding	1.18	2.85e-05	0.00137903	-9.52	2.90499
ENSG00000006282	SPATA20	protein_coding	1.03	2.85e-05	0.00137903	-9.52	2.90462
ENSG00000134769	DTNA	protein_coding	-0.612	2.87e-05	0.00138386	9.51	2.89867
ENSG00000116717	GADD45A	protein_coding	1.13	2.87e-05	0.00138386	-9.51	2.89925
ENSG00000141298	SSH2	protein_coding	0.666	2.9e-05	0.00138792	-9.49	2.88871
ENSG00000071967	CYBRD1	protein_coding	1.03	2.91e-05	0.00139087	-9.49	2.88246
ENSG00000106484	MEST	protein_coding	-0.611	2.91e-05	0.00139084	9.49	2.88354
ENSG00000109805	NCAPG	protein_coding	-1.2	2.93e-05	0.00139775	9.48	2.87464
ENSG00000204344	STK19	protein_coding	0.78	2.96e-05	0.00140372	-9.46	2.86606
ENSG00000204103	MAFB	protein_coding	-0.789	2.98e-05	0.00141124	9.46	2.85919
ENSG00000107438	PDLIM1	protein_coding	1.02	3e-05	0.00142002	-9.44	2.85032
ENSG00000167642	SPINT2	protein_coding	1.33	3.01e-05	0.00142238	-9.44	2.84745
ENSG00000162384	C1orf123	protein_coding	0.612	3.02e-05	0.00142591	-9.43	2.8437
ENSG00000170581	STAT2	protein_coding	0.847	3.05e-05	0.00143968	-9.42	2.83112
ENSG00000118193	KIF14	protein_coding	-0.769	3.06e-05	0.00143981	9.42	2.82913
ENSG00000175063	UBE2C	protein_coding	-1.12	3.07e-05	0.00143981	9.41	2.82585
ENSG00000198612	COPS8	protein_coding	0.742	3.08e-05	0.00143981	-9.4	2.82029
ENSG00000178105	DDX10	protein_coding	-1.35	3.08e-05	0.00143981	9.41	2.82242
ENSG00000182621	PLCB1	protein_coding	0.802	3.08e-05	0.00143981	-9.41	2.82248
ENSG00000035687	ADSS	protein_coding	-0.674	3.09e-05	0.00143999	9.4	2.81833
ENSG00000129351	ILF3	protein_coding	-0.679	3.09e-05	0.00143981	9.4	2.81954
ENSG00000123473	STIL	protein_coding	-0.883	3.09e-05	0.00143981	9.4	2.8195
ENSG00000188486	H2AFX	protein_coding	-0.675	3.1e-05	0.00144382	9.39	2.81336
ENSG00000122566	HNRNPA2B1	protein_coding	-0.816	3.1e-05	0.00144382	9.4	2.81366
ENSG00000154380	ENAH	protein_coding	0.782	3.16e-05	0.00146436	-9.37	2.79278
ENSG00000125744	RTN2	protein_coding	0.654	3.16e-05	0.00146325	-9.37	2.79465
ENSG00000033867	SLC4A7	protein_coding	-0.655	3.16e-05	0.00146325	9.37	2.79512
ENSG00000134057	CCNB1	protein_coding	-0.818	3.21e-05	0.0014786	9.35	2.77708
ENSG00000147027	TMEM47	protein_coding	0.873	3.28e-05	0.00150407	-9.32	2.75436
ENSG00000125257	ABCC4	protein_coding	0.98	3.29e-05	0.00150873	-9.31	2.74996
ENSG00000116157	GPX7	protein_coding	0.671	3.3e-05	0.00151096	-9.31	2.74733
ENSG00000146021	KLHL3	protein_coding	0.699	3.33e-05	0.00151916	-9.29	2.7353
ENSG00000243725	TTC4	protein_coding	-0.808	3.33e-05	0.00151684	9.3	2.73799
ENSG00000142632	ARHGEF19	protein_coding	1.37	3.38e-05	0.00153598	-9.27	2.71924
ENSG00000078804	TP53INP2	protein_coding	0.633	3.38e-05	0.00153598	-9.27	2.71949
ENSG00000163017	ACTG2	protein_coding	0.689	3.4e-05	0.00154045	-9.27	2.71406
ENSG00000144115	THNSL2	protein_coding	1.06	3.41e-05	0.00154456	-9.26	2.71012
ENSG00000131473	ACLY	protein_coding	-0.648	3.42e-05	0.0015465	9.26	2.70674
ENSG00000172292	CERS6	protein_coding	1.1	3.45e-05	0.00155414	-9.25	2.69935
ENSG00000106772	PRUNE2	protein_coding	0.649	3.47e-05	0.00156312	-9.24	2.69105
ENSG00000117395	EBNA1BP2	protein_coding	-0.626	3.55e-05	0.00158903	9.21	2.6671
ENSG00000214100	LOC389033	processed transcript	0.718	3.59e-05	0.00160425	-9.19	2.6557
ENSG00000100100	PIK3IP1	protein_coding	0.628	3.6e-05	0.00161073	-9.18	2.65031
ENSG00000167645	YIF1B	protein_coding	0.914	3.63e-05	0.00161979	-9.17	2.6412
ENSG00000180011	ZADH2	protein_coding	0.669	3.65e-05	0.00162193	-9.17	2.63727
ENSG00000165490	DDIAS	protein_coding	-0.687	3.66e-05	0.00162472	9.16	2.63386
ENSG00000172009	THOP1	protein_coding	-0.691	3.66e-05	0.00162472	9.16	2.63291
ENSG00000154027	AK5	protein_coding	-0.848	3.71e-05	0.00164113	9.14	2.61997
ENSG00000167549	CORO6	protein_coding	0.647	3.75e-05	0.00165696	-9.13	2.60653
ENSG00000151465	CDC123	protein_coding	-0.587	3.79e-05	0.00166747	9.11	2.59667
ENSG00000183160	TMEM119	protein_coding	0.709	3.81e-05	0.00167584	-9.1	2.58846
ENSG00000142949	PTPRF	protein_coding	-0.918	3.82e-05	0.00167584	9.1	2.58825
ENSG00000166923	GREM1	protein_coding	-0.951	3.83e-05	0.00167978	9.1	2.58471
ENSG00000080823	MOK	protein_coding	-0.836	3.84e-05	0.0016832	9.09	2.58053
ENSG00000115758	ODC1	protein_coding	-0.698	3.99e-05	0.00173958	9.04	2.53968
ENSG00000158710	TAGLN2	protein_coding	-0.947	4.03e-05	0.00175171	9.03	2.5282
ENSG00000145431	PDGFC	protein_coding	-1.41	4.1e-05	0.00177748	9.01	2.51032
ENSG00000196526	AFAP1	protein_coding	-0.762	4.16e-05	0.00180041	8.99	2.49438
ENSG00000189409	MMP23B	protein_coding	0.608	4.21e-05	0.00182234	-8.97	2.48019
ENSG00000165271	NOL6	protein_coding	-0.595	4.23e-05	0.00182889	8.96	2.47434
ENSG00000127564	PKMYT1	protein_coding	-0.795	4.23e-05	0.00182889	8.96	2.47502
ENSG00000145216	FIP1L1	protein_coding	-0.636	4.28e-05	0.00184415	8.95	2.46237
ENSG00000148154	UGCG	protein_coding	-0.763	4.3e-05	0.00184889	8.94	2.45719
ENSG00000100526	CDKN3	protein_coding	-1.26	4.31e-05	0.0018508	8.94	2.45459
ENSG00000109016	DHRS7B	protein_coding	0.728	4.36e-05	0.0018661	-8.92	2.44368
ENSG00000156504	FAM122B	protein_coding	-0.586	4.36e-05	0.00186622	8.92	2.44265
ENSG00000100814	CCNB1IP1	protein_coding	0.837	4.42e-05	0.00188989	-8.9	2.42793
ENSG00000167996	FTH1	protein_coding	0.682	4.45e-05	0.00189574	-8.89	2.42073
ENSG00000132386	SERPINF1	protein_coding	0.881	4.47e-05	0.00190226	-8.89	2.41581
ENSG00000145147	SLIT2	protein_coding	-1.15	4.47e-05	0.00190226	8.89	2.41507
ENSG00000166451	CENPN	protein_coding	-0.926	4.5e-05	0.0019115	8.88	2.40883
ENSG00000134508	CABLES1	protein_coding	-0.787	4.51e-05	0.0019132	8.87	2.40595
ENSG00000126814	TRMT5	protein_coding	-0.706	4.52e-05	0.00191681	8.87	2.40294
ENSG00000188610	FAM72B	protein_coding	-0.636	4.53e-05	0.00191823	8.87	2.40119
ENSG00000054598	FOXC1	protein_coding	1.33	4.8e-05	0.00201911	-8.79	2.33668
ENSG00000168234	TTC39C	protein_coding	0.708	4.85e-05	0.00203296	-8.77	2.32545
ENSG00000163602	RYBP	protein_coding	0.665	4.89e-05	0.00204232	-8.76	2.31668
ENSG00000143387	CTSK	protein_coding	-0.781	4.95e-05	0.00206662	8.75	2.30282
ENSG00000088280	ASAP3	protein_coding	0.634	4.98e-05	0.00207428	-8.74	2.29784
ENSG00000221852	KRTAP1-5	protein_coding	-0.939	5.05e-05	0.00210052	8.72	2.28129
ENSG00000171453	POLR1C	protein_coding	-0.768	5.07e-05	0.00210504	8.72	2.27709
ENSG00000125648	SLC25A23	protein_coding	0.709	5.13e-05	0.00212252	-8.7	2.26581
ENSG00000101224	CDC25B	protein_coding	-0.955	5.19e-05	0.00213847	8.68	2.25152
ENSG00000137076	TLN1	protein_coding	0.684	5.23e-05	0.00215054	-8.68	2.24445
ENSG00000105664	COMP	protein_coding	2.3	5.26e-05	0.0021594	-8.67	2.2382
ENSG00000185112	FAM43A	protein_coding	0.857	5.26e-05	0.0021594	-8.67	2.23718
ENSG00000123975	CKS2	protein_coding	-1.13	5.34e-05	0.00218787	8.65	2.22011
ENSG00000145029	NICN1	protein_coding	0.585	5.39e-05	0.00220199	-8.63	2.21103
ENSG00000173334	TRIB1	protein_coding	-0.596	5.39e-05	0.00220199	8.63	2.21032
ENSG00000135452	TSPAN31	protein_coding	0.711	5.39e-05	0.00220199	-8.63	2.211
ENSG00000099998	GGT5	protein_coding	1.04	5.47e-05	0.00222053	-8.62	2.19476
ENSG00000135324	MRAP2	protein_coding	1.02	5.53e-05	0.00223803	-8.6	2.18345
ENSG00000171055	FEZ2	protein_coding	0.791	5.55e-05	0.00224158	-8.6	2.17809
ENSG00000173114	LRRN3	protein_coding	0.781	5.67e-05	0.00227571	-8.57	2.15436
ENSG00000107821	KAZALD1	protein_coding	0.695	5.72e-05	0.002283	-8.56	2.14546
ENSG00000108960	MMD	protein_coding	0.633	5.72e-05	0.002283	-8.56	2.14629
ENSG00000099849	RASSF7	protein_coding	0.643	5.81e-05	0.00231043	-8.54	2.12882
ENSG00000137073	UBAP2	protein_coding	-0.596	5.87e-05	0.0023302	8.52	2.11658
ENSG00000161921	CXCL16	protein_coding	0.634	5.88e-05	0.0023302	-8.52	2.11557
ENSG00000126709	IFI6	protein_coding	0.653	5.88e-05	0.0023302	-8.52	2.11505
ENSG00000129353	SLC44A2	protein_coding	1.07	5.92e-05	0.00234016	-8.51	2.10861
ENSG00000182853	VMO1	protein_coding	0.921	5.93e-05	0.00234196	-8.51	2.10688
ENSG00000142945	KIF2C	protein_coding	-0.62	5.95e-05	0.00234771	8.5	2.10242
ENSG00000162746	FCRLB	protein_coding	-0.65	5.97e-05	0.00235313	8.5	2.09902
ENSG00000128050	PAICS	protein_coding	-0.75	5.98e-05	0.00235382	8.5	2.09693
ENSG00000138160	KIF11	protein_coding	-0.878	6.08e-05	0.00238213	8.48	2.07944
ENSG00000133816	MICAL2	protein_coding	-0.677	6.12e-05	0.00239511	8.47	2.07174
ENSG00000205213	LGR4	protein_coding	-0.804	6.16e-05	0.00240786	8.46	2.06505
ENSG00000006534	ALDH3B1	protein_coding	0.804	6.22e-05	0.00242835	-8.45	2.05355
ENSG00000179750	APOBEC3B	protein_coding	-0.752	6.22e-05	0.00242835	8.45	2.05315
ENSG00000115419	GLS	protein_coding	1.05	6.27e-05	0.0024421	-8.44	2.04609
ENSG00000140280	LYSMD2	protein_coding	-0.706	6.36e-05	0.00246862	8.42	2.02997
ENSG00000197614	MFAP5	protein_coding	0.768	6.5e-05	0.00251347	-8.39	2.00584
ENSG00000215375	MYL5	protein_coding	0.631	6.56e-05	0.00252822	-8.38	1.99511
ENSG00000111247	RAD51AP1	protein_coding	-0.916	6.6e-05	0.00253979	8.37	1.98838
ENSG00000162630	B3GALT2	protein_coding	1	6.64e-05	0.00254228	-8.36	1.98226
ENSG00000138449	SLC40A1	protein_coding	0.797	6.64e-05	0.00254228	-8.36	1.98296
ENSG00000101000	PROCR	protein_coding	-0.64	6.69e-05	0.0025597	8.35	1.97381
ENSG00000143621	ILF2	protein_coding	-0.633	6.71e-05	0.00256006	8.35	1.97175
ENSG00000119632	IFI27L2	protein_coding	0.717	6.93e-05	0.00262932	-8.31	1.93587
ENSG00000168461	RAB31	protein_coding	0.699	6.96e-05	0.00263469	-8.3	1.93108
ENSG00000130816	DNMT1	protein_coding	-0.919	6.97e-05	0.00263774	8.3	1.92858
ENSG00000138031	ADCY3	protein_coding	1.26	6.98e-05	0.00263774	-8.3	1.92812
ENSG00000134744	ZCCHC11	protein_coding	0.68	7.14e-05	0.0026853	-8.27	1.90262
ENSG00000148468	FAM171A1	protein_coding	-0.676	7.37e-05	0.00275913	8.23	1.86785
ENSG00000166949	SMAD3	protein_coding	-0.743	7.43e-05	0.00277587	8.22	1.85952
ENSG00000170345	FOS	protein_coding	0.838	7.45e-05	0.00277587	-8.21	1.8564
ENSG00000112078	KCTD20	protein_coding	1.13	7.48e-05	0.0027826	-8.21	1.85187
ENSG00000111319	SCNN1A	protein_coding	0.865	7.63e-05	0.00282169	-8.18	1.82954
ENSG00000158555	GDPD5	protein_coding	0.662	7.64e-05	0.00282169	-8.18	1.82831
ENSG00000120690	ELF1	protein_coding	0.657	7.65e-05	0.00282169	-8.18	1.82758
ENSG00000144642	RBMS3	protein_coding	0.593	7.78e-05	0.00285732	-8.16	1.80955
ENSG00000123096	SSPN	protein_coding	0.758	7.81e-05	0.00286401	-8.15	1.80452
ENSG00000140285	FGF7	protein_coding	1.38	7.87e-05	0.00287652	-8.14	1.79589
ENSG00000164106	SCRG1	protein_coding	-0.599	8.01e-05	0.00291586	8.12	1.77662
ENSG00000175550	DRAP1	protein_coding	-0.749	8.14e-05	0.00295641	8.1	1.75906
ENSG00000110092	CCND1	protein_coding	-0.754	8.24e-05	0.00298438	8.09	1.74548
ENSG00000184470	TXNRD2	protein_coding	0.587	8.25e-05	0.0029845	-8.08	1.74463
ENSG00000243646	IL10RB	protein_coding	0.65	8.26e-05	0.00298539	-8.08	1.74349
ENSG00000068489	PRR11	protein_coding	-0.729	8.33e-05	0.0030048	8.07	1.73395
ENSG00000138675	FGF5	protein_coding	-0.942	8.39e-05	0.00301563	8.06	1.72596
ENSG00000133321	RARRES3	protein_coding	0.759	8.41e-05	0.00302062	-8.06	1.72334
ENSG00000111371	SLC38A1	protein_coding	1.08	8.44e-05	0.00302685	-8.06	1.71947
ENSG00000143162	CREG1	protein_coding	0.764	8.46e-05	0.00303043	-8.05	1.71656
ENSG00000121957	GPSM2	protein_coding	-0.597	8.47e-05	0.00303043	8.05	1.71576
ENSG00000095319	NUP188	protein_coding	-0.594	8.52e-05	0.00304654	8.04	1.70908
ENSG00000131153	GINS2	protein_coding	-0.935	8.54e-05	0.00304654	8.04	1.70674
ENSG00000099785	MARCHF2	protein_coding	0.636	8.56e-05	0.00304983	-8.04	1.70395
ENSG00000120802	TMPO	protein_coding	-0.941	8.6e-05	0.00306277	8.03	1.69851
ENSG00000121310	ECHDC2	protein_coding	0.773	8.84e-05	0.00312839	-8	1.66889
ENSG00000168216	LMBRD1	protein_coding	0.61	8.87e-05	0.00313281	-7.99	1.66575
ENSG00000156802	ATAD2	protein_coding	-0.867	8.92e-05	0.00314932	7.99	1.65853
ENSG00000144554	FANCD2	protein_coding	-0.873	8.92e-05	0.00314932	7.99	1.6584
ENSG00000100479	POLE2	protein_coding	-0.698	8.97e-05	0.00315782	7.98	1.6527
ENSG00000105137	SYDE1	protein_coding	0.605	8.97e-05	0.00315782	-7.98	1.65228
ENSG00000186352	ANKRD37	protein_coding	-0.735	9.03e-05	0.00316874	7.97	1.64522
ENSG00000162944	RFTN2	protein_coding	0.7	9.04e-05	0.00316874	-7.97	1.64491
ENSG00000146373	RNF217	protein_coding	1.01	9.07e-05	0.0031697	-7.97	1.64079
ENSG00000171867	PRNP	protein_coding	-0.709	9.1e-05	0.00317536	7.96	1.63746
ENSG00000080824	HSP90AA1	protein_coding	-0.984	9.14e-05	0.00318227	7.96	1.63269
ENSG00000071242	RPS6KA2	protein_coding	0.867	9.14e-05	0.00318227	-7.96	1.63202
ENSG00000067955	CBFB	protein_coding	-0.73	9.15e-05	0.00318251	7.96	1.63094
ENSG00000161281	COX7A1	protein_coding	1.21	9.16e-05	0.00318251	-7.95	1.6298
ENSG00000196616	ADH1B	protein_coding	1.02	9.25e-05	0.00320877	-7.94	1.61902
ENSG00000132436	FIGNL1	protein_coding	-0.714	9.27e-05	0.00320987	7.94	1.61709
ENSG00000072952	MRVI1	protein_coding	1.26	9.35e-05	0.00323638	-7.93	1.60729
ENSG00000206527	HACD2	protein_coding	0.978	9.36e-05	0.00323688	-7.93	1.60634
ENSG00000172716	SLFN11	protein_coding	-0.798	9.38e-05	0.00323858	7.92	1.60422
ENSG00000111206	FOXM1	protein_coding	-0.747	9.44e-05	0.00325214	7.92	1.5973
ENSG00000169679	BUB1	protein_coding	-1.1	9.45e-05	0.00325525	7.92	1.59548
ENSG00000115053	NCL	protein_coding	-0.814	9.46e-05	0.00325639	7.91	1.59432
ENSG00000078399	HOXA9	protein_coding	-0.699	9.52e-05	0.00326627	7.91	1.58714
ENSG00000113916	BCL6	protein_coding	0.731	9.68e-05	0.00329341	-7.89	1.56886
ENSG00000187091	PLCD1	protein_coding	0.8	9.68e-05	0.00329341	-7.89	1.56886
ENSG00000165304	MELK	protein_coding	-0.814	9.71e-05	0.00329706	7.88	1.56611
ENSG00000070404	FSTL3	protein_coding	1.22	9.82e-05	0.00332551	-7.87	1.55364
ENSG00000068366	ACSL4	protein_coding	-1.06	9.98e-05	0.00336888	7.85	1.53538
ENSG00000117724	CENPF	protein_coding	-1.17	9.99e-05	0.00336888	7.85	1.53486
ENSG00000112276	BVES	protein_coding	0.637	0.0001	0.00337563	-7.84	1.5304
ENSG00000116161	CACYBP	protein_coding	-0.764	0.000102	0.00342726	7.82	1.50895
ENSG00000166582	CENPV	protein_coding	0.9	0.000102	0.00342007	-7.82	1.51378
ENSG00000128928	IVD	protein_coding	0.7	0.000102	0.00342726	-7.82	1.50961
ENSG00000121621	KIF18A	protein_coding	-0.593	0.000102	0.00342039	7.82	1.51292
ENSG00000205364	MT1M	protein_coding	0.622	0.000104	0.00348001	-7.79	1.48569
ENSG00000198732	SMOC1	protein_coding	0.882	0.000104	0.00346159	-7.8	1.49287
ENSG00000187837	HIST1H1C	protein_coding	0.762	0.000105	0.00349336	-7.79	1.47999
ENSG00000163814	CDCP1	protein_coding	-0.627	0.000106	0.00352537	7.77	1.46551
ENSG00000109610	SOD3	protein_coding	0.831	0.000107	0.00353545	-7.76	1.45939
ENSG00000111962	UST	protein_coding	0.625	0.000109	0.00360308	-7.74	1.4364
ENSG00000186871	ERCC6L	protein_coding	-0.6	0.00011	0.00361296	7.73	1.43198
ENSG00000014138	POLA2	protein_coding	-0.645	0.00011	0.00361296	7.73	1.43189
ENSG00000182481	KPNA2	protein_coding	-0.947	0.000112	0.00368007	7.71	1.40725
ENSG00000186591	UBE2H	protein_coding	0.587	0.000112	0.00368197	-7.7	1.40595
ENSG00000204843	DCTN1	protein_coding	0.744	0.000113	0.00368344	-7.7	1.40404
ENSG00000170430	MGMT	protein_coding	0.633	0.000113	0.00369305	-7.7	1.40044
ENSG00000168078	PBK	protein_coding	-1.04	0.000113	0.003705	7.69	1.39616
ENSG00000128284	APOL3	protein_coding	0.894	0.000114	0.00373482	-7.68	1.38605
ENSG00000206285	B3GALT4	protein_coding	0.731	0.000115	0.00373482	-7.68	1.38497
ENSG00000047410	TPR	protein_coding	-1.5	0.000115	0.00374658	7.67	1.37878
ENSG00000102312	PORCN	protein_coding	-1.05	0.000116	0.00376655	7.67	1.37075
ENSG00000110958	PTGES3	protein_coding	-0.756	0.000116	0.00376454	7.67	1.37207
ENSG00000163170	BOLA3	protein_coding	-0.67	0.000117	0.00378514	7.66	1.3617
ENSG00000186577	C6orf1	protein_coding	-0.751	0.000118	0.00380344	7.65	1.35439
ENSG00000169908	TM4SF1	protein_coding	-1.09	0.00012	0.00385435	7.63	1.33686
ENSG00000197894	ADH5	protein_coding	0.607	0.000121	0.00388177	-7.62	1.32822
ENSG00000135829	DHX9	protein_coding	-0.643	0.000123	0.00394151	7.59	1.30208
ENSG00000171522	PTGER4	protein_coding	0.626	0.000123	0.00392521	-7.6	1.31022
ENSG00000188215	DCUN1D3	protein_coding	0.848	0.000124	0.003959	-7.58	1.29428
ENSG00000106006	HOXA6	protein_coding	0.598	0.000124	0.00394365	-7.59	1.30076
ENSG00000113083	LOX	protein_coding	-0.946	0.000125	0.00398591	7.57	1.28476
ENSG00000096384	HSP90AB1	protein_coding	-0.793	0.000126	0.00398705	7.57	1.28374
ENSG00000143164	DCAF6	protein_coding	0.63	0.000127	0.00400873	-7.56	1.27279
ENSG00000276045	ORAI1	protein_coding	-0.622	0.000127	0.00400873	7.56	1.27315
ENSG00000104852	SNRNP70	protein_coding	-0.658	0.000127	0.00402338	7.55	1.26702
ENSG00000113013	HSPA9	protein_coding	-0.646	0.000128	0.00402338	7.55	1.26593
ENSG00000137331	IER3	protein_coding	-1.59	0.000128	0.00402338	7.55	1.26453
ENSG00000171408	PDE7B	protein_coding	-0.685	0.000128	0.00402338	7.55	1.26463
ENSG00000024526	DEPDC1	protein_coding	-0.841	0.000129	0.00403797	7.54	1.25561
ENSG00000144381	HSPD1	protein_coding	-0.633	0.000129	0.00404617	7.54	1.25248
ENSG00000114853	ZBTB47	protein_coding	0.601	0.000129	0.00403797	-7.54	1.25616
ENSG00000164087	POC1A	protein_coding	-0.722	0.00013	0.00407181	7.53	1.24222
ENSG00000107560	RAB11FIP2	protein_coding	0.968	0.00013	0.00406751	-7.53	1.24478
ENSG00000074590	NUAK1	protein_coding	0.719	0.000131	0.00408309	-7.52	1.23778
ENSG00000167291	TBC1D16	protein_coding	0.686	0.000131	0.00408763	-7.52	1.23584
ENSG00000090889	KIF4A	protein_coding	-0.622	0.000135	0.004165	7.48	1.20271
ENSG00000206445	ATP6V1G2	protein_coding	0.607	0.000138	0.00422831	-7.46	1.17717
ENSG00000089685	BIRC5	protein_coding	-1.07	0.000138	0.00421872	7.46	1.18242
ENSG00000141458	NPC1	protein_coding	-0.777	0.000138	0.00422831	7.46	1.17739
ENSG00000258947	TUBB3	protein_coding	-1.58	0.00014	0.0042681	7.44	1.1642
ENSG00000009413	REV3L	protein_coding	0.81	0.000141	0.00429931	-7.43	1.15407
ENSG00000213741	RPS29	protein_coding	1.03	0.000144	0.00437443	-7.41	1.13095
ENSG00000122873	CISD1	protein_coding	-0.959	0.000146	0.00440328	7.39	1.12032
ENSG00000105486	LIG1	protein_coding	-0.593	0.000146	0.00441535	7.39	1.11528
ENSG00000171840	NINJ2	protein_coding	0.591	0.000147	0.00442443	-7.39	1.11166
ENSG00000175274	TP53I11	protein_coding	1.21	0.000147	0.00442127	-7.39	1.11313
ENSG00000134463	ECHDC3	protein_coding	0.683	0.000148	0.00444395	-7.38	1.10412
ENSG00000126934	MAP2K2	protein_coding	0.938	0.000148	0.00444378	-7.38	1.10484
ENSG00000184995	IFNE	protein_coding	-0.61	0.000149	0.00446595	7.37	1.09436
ENSG00000163512	AZI2	protein_coding	0.919	0.000154	0.00456443	-7.33	1.05979
ENSG00000164045	CDC25A	protein_coding	-0.656	0.000154	0.00456443	7.33	1.05956
ENSG00000126787	DLGAP5	protein_coding	-0.785	0.000154	0.00456443	7.33	1.05862
ENSG00000183087	GAS6	protein_coding	0.992	0.000155	0.00456739	-7.32	1.05424
ENSG00000175130	MARCKSL1	protein_coding	-0.592	0.000155	0.00456443	7.33	1.05595
ENSG00000010292	NCAPD2	protein_coding	-0.596	0.000156	0.00460071	7.31	1.04278
ENSG00000132603	NIP7	protein_coding	-0.612	0.000156	0.00458764	7.32	1.04706
ENSG00000168679	SLC16A4	protein_coding	-0.608	0.000156	0.00458764	7.32	1.04832
ENSG00000139112	GABARAPL1	protein_coding	0.996	0.000157	0.0046124	-7.31	1.03846
ENSG00000097007	ABL1	protein_coding	-1.01	0.000159	0.0046321	7.29	1.02525
ENSG00000125968	ID1	protein_coding	1.07	0.000159	0.0046321	-7.3	1.02744
ENSG00000175745	NR2F1	protein_coding	0.995	0.000159	0.0046321	-7.3	1.0273
ENSG00000138801	PAPSS1	protein_coding	0.597	0.000159	0.0046321	-7.3	1.02748
ENSG00000155816	FMN2	protein_coding	-0.75	0.00016	0.00465946	7.29	1.01681
ENSG00000164050	PLXNB1	protein_coding	1.09	0.00016	0.00465946	-7.29	1.01723
ENSG00000136108	CKAP2	protein_coding	-0.881	0.000162	0.00468806	7.27	1.00682
ENSG00000167325	RRM1	protein_coding	-0.774	0.000164	0.00474918	7.26	0.98867
ENSG00000198848	CES1	protein_coding	0.887	0.000165	0.00477003	-7.25	0.98061
ENSG00000151414	NEK7	protein_coding	-1.6	0.000167	0.00479877	7.24	0.97336
ENSG00000071054	MAP4K4	protein_coding	-0.596	0.000168	0.0048348	7.23	0.96091
ENSG00000165030	NFIL3	protein_coding	0.815	0.000168	0.00483468	-7.23	0.96202
ENSG00000088826	SMOX	protein_coding	-0.876	0.000168	0.00483468	7.23	0.96248
ENSG00000141380	SS18	protein_coding	-0.713	0.000168	0.00483468	7.23	0.96193
ENSG00000197061	HIST1H4C	protein_coding	-0.746	0.000174	0.00495763	7.19	0.9236
ENSG00000144357	UBR3	protein_coding	0.765	0.000174	0.00495763	-7.19	0.92438
ENSG00000145022	TCTA	protein_coding	0.649	0.000176	0.00499536	-7.17	0.91059
ENSG00000133789	SWAP70	protein_coding	0.613	0.000177	0.00500798	-7.17	0.90654
ENSG00000164122	ASB5	protein_coding	0.724	0.000178	0.00502395	-7.16	0.89923
ENSG00000066697	MSANTD3	protein_coding	-0.979	0.000178	0.00502498	7.16	0.89837
ENSG00000071082	RPL31	protein_coding	0.626	0.000178	0.00502147	-7.16	0.90041
ENSG00000083312	TNPO1	protein_coding	0.714	0.000179	0.00504016	-7.16	0.89252
ENSG00000114796	KLHL24	protein_coding	0.778	0.00018	0.005047	-7.15	0.89039
ENSG00000030304	MUSK	protein_coding	0.591	0.00018	0.00505369	-7.15	0.8883
ENSG00000188636	LDOC1L	protein_coding	-0.876	0.000183	0.00511356	7.13	0.86717
ENSG00000168214	RBPJ	protein_coding	-0.975	0.000183	0.00511061	7.13	0.86969
ENSG00000162437	RAVER2	protein_coding	1.09	0.000186	0.00516479	-7.11	0.85308
ENSG00000176124	DLEU1	lncRNA	-1.12	0.000187	0.00518952	7.11	0.84565
ENSG00000163535	SGO2	protein_coding	-0.957	0.000188	0.00519602	7.1	0.8401
ENSG00000169964	TMEM42	protein_coding	0.594	0.000188	0.00519602	-7.1	0.84044
ENSG00000051523	CYBA	protein_coding	0.628	0.000189	0.00521464	-7.09	0.83318
ENSG00000080986	NDC80	protein_coding	-0.623	0.000189	0.00520999	7.1	0.83602
ENSG00000251493	FOXD1	protein_coding	-1.02	0.000191	0.00525084	7.08	0.82248
ENSG00000170899	GSTA4	protein_coding	0.635	0.000191	0.00525227	-7.08	0.82156
ENSG00000184867	ARMCX2	protein_coding	-0.745	0.000192	0.00526251	7.08	0.81694
ENSG00000225697	SLC26A6	protein_coding	1.26	0.000192	0.00525762	-7.08	0.8192
ENSG00000119138	KLF9	protein_coding	1.17	0.000194	0.00530955	-7.07	0.80593
ENSG00000095209	TMEM38B	protein_coding	-0.63	0.000198	0.00539338	7.04	0.78502
ENSG00000171150	SOCS5	protein_coding	-1.19	0.000199	0.0054141	7.04	0.77896
ENSG00000168268	NT5DC2	protein_coding	-0.916	0.0002	0.00542405	7.03	0.7745
ENSG00000112773	FAM46A	protein_coding	-0.669	0.000203	0.00548834	7.02	0.75727
ENSG00000137269	LRRC1	protein_coding	0.624	0.000203	0.00548623	-7.02	0.7583
ENSG00000148153	INIP	protein_coding	-0.62	0.000205	0.00554784	7	0.7442
ENSG00000198832	SELM	protein_coding	0.669	0.000208	0.00560382	-6.99	0.7289
ENSG00000128951	DUT	protein_coding	-0.625	0.000209	0.00561452	6.98	0.72559
ENSG00000128739	SNRPN	protein_coding	0.714	0.00021	0.00562998	-6.98	0.71713
ENSG00000173848	NET1	protein_coding	-0.839	0.000218	0.00579834	6.93	0.67513
ENSG00000242612	DECR2	protein_coding	0.64	0.000219	0.00580352	-6.93	0.67263
ENSG00000100246	DNAL4	protein_coding	0.663	0.00022	0.005821	-6.92	0.66608
ENSG00000205726	ITSN1	protein_coding	0.834	0.00022	0.00580612	-6.93	0.67008
ENSG00000109814	UGDH	protein_coding	-0.956	0.00022	0.00581474	6.93	0.66785
ENSG00000216740	ANXA2P3	processed_pseudogene	0.883	0.000222	0.00585614	-6.92	0.65827
ENSG00000119673	ACOT2	protein_coding	0.778	0.000223	0.00588115	-6.91	0.65208
ENSG00000165689	SDCCAG3	protein_coding	-0.602	0.000224	0.0058965	6.9	0.64601
ENSG00000115318	LOXL3	protein_coding	-0.849	0.000227	0.00596239	6.89	0.63139
ENSG00000118523	CTGF	protein_coding	0.687	0.000229	0.00599143	-6.88	0.62251
ENSG00000204941	PSG5	protein_coding	-0.59	0.000229	0.00599143	6.88	0.62297
ENSG00000105552	BCAT2	protein_coding	0.845	0.000231	0.00600702	-6.87	0.6143
ENSG00000099875	MKNK2	protein_coding	0.613	0.000231	0.00600702	-6.87	0.61439
ENSG00000013619	MAMLD1	protein_coding	-0.66	0.000232	0.00602891	6.87	0.60861
ENSG00000175866	BAIAP2	protein_coding	-0.598	0.000233	0.00604442	6.86	0.60228
ENSG00000160211	G6PD	protein_coding	0.613	0.000233	0.00603608	-6.86	0.60438
ENSG00000138442	WDR12	protein_coding	-0.743	0.000235	0.00605584	6.85	0.59613
ENSG00000136161	RCBTB2	protein_coding	0.697	0.000238	0.00611908	-6.84	0.58233
ENSG00000134531	EMP1	protein_coding	0.585	0.00024	0.00614957	-6.83	0.57345
ENSG00000168439	STIP1	protein_coding	-0.781	0.000241	0.00618305	6.82	0.56517
ENSG00000164694	FNDC1	protein_coding	-1.06	0.000245	0.00626737	6.81	0.54797
ENSG00000104765	BNIP3L	protein_coding	0.691	0.000247	0.00630751	-6.8	0.53842
ENSG00000093010	COMT	protein_coding	0.771	0.000247	0.00630751	-6.8	0.53866
ENSG00000283293	RN7SK	snRNA	-0.602	0.000247	0.00629443	6.8	0.54208
ENSG00000080493	SLC4A4	protein_coding	-0.795	0.000249	0.00635074	6.79	0.52999
ENSG00000137834	SMAD6	protein_coding	0.904	0.000257	0.00649561	-6.75	0.49662
ENSG00000131470	PSMC3IP	protein_coding	-0.642	0.000258	0.00652925	6.75	0.49037
ENSG00000146426	TIAM2	protein_coding	0.801	0.000261	0.00657148	-6.74	0.48101
ENSG00000183628	DGCR6	protein_coding	0.627	0.000262	0.00659302	-6.73	0.47457
ENSG00000256269	HMBS	protein_coding	-0.631	0.000263	0.00659778	6.73	0.47322
ENSG00000162032	SPSB3	protein_coding	0.79	0.000266	0.0066693	-6.72	0.45797
ENSG00000211584	SLC48A1	protein_coding	0.605	0.000267	0.00667863	-6.71	0.4536
ENSG00000067141	NEO1	protein_coding	0.75	0.000273	0.00675281	-6.69	0.43121
ENSG00000039560	RAI14	protein_coding	0.927	0.000274	0.00676635	-6.68	0.42528
ENSG00000102359	SRPX2	protein_coding	-0.662	0.000274	0.00676273	6.69	0.42809
ENSG00000197982	C1orf122	protein_coding	0.603	0.000275	0.00677026	-6.68	0.42409
ENSG00000136859	ANGPTL2	protein_coding	0.958	0.000278	0.0068448	-6.67	0.41078
ENSG00000070214	SLC44A1	protein_coding	0.759	0.00028	0.00688073	-6.66	0.40407
ENSG00000182175	RGMA	protein_coding	0.823	0.000285	0.00699503	-6.64	0.38319
ENSG00000100439	ABHD4	protein_coding	0.713	0.000289	0.00706557	-6.63	0.36718
ENSG00000196730	DAPK1	protein_coding	0.64	0.000289	0.00706557	-6.63	0.36724
ENSG00000166482	MFAP4	protein_coding	0.729	0.00029	0.00708058	-6.62	0.36375
ENSG00000198121	LPAR1	protein_coding	0.69	0.000292	0.00711158	-6.62	0.3573
ENSG00000159884	CCDC107	protein_coding	0.773	0.000294	0.00714794	-6.61	0.3506
ENSG00000077942	FBLN1	protein_coding	0.925	0.000301	0.00728288	-6.58	0.32292
ENSG00000158470	B4GALT5	protein_coding	0.633	0.00031	0.00744404	-6.55	0.29179
ENSG00000244038	DDOST	protein_coding	0.752	0.000315	0.00753905	-6.54	0.27244
ENSG00000008256	CYTH3	protein_coding	0.595	0.000316	0.00755974	-6.53	0.26835
ENSG00000117650	NEK2	protein_coding	-0.637	0.000317	0.00757174	6.53	0.26445
ENSG00000198331	HYLS1	protein_coding	-0.695	0.000323	0.00766892	6.51	0.24632
ENSG00000278259	MYO19	protein_coding	-0.668	0.000324	0.00768532	6.51	0.24165
ENSG00000157796	WDR19	protein_coding	0.593	0.000326	0.00772292	-6.5	0.23444
ENSG00000129116	PALLD	protein_coding	0.959	0.000335	0.00787415	-6.47	0.20539
ENSG00000197451	HNRNPAB	protein_coding	-0.667	0.000342	0.00801255	6.45	0.18089
ENSG00000119326	CTNNAL1	protein_coding	-0.807	0.000343	0.0080246	6.44	0.17824
ENSG00000084774	CAD	protein_coding	-0.616	0.00035	0.00813506	6.43	0.15857
ENSG00000213453	FTH1P3	processed_pseudogene	0.843	0.00035	0.00813506	-6.42	0.15743
ENSG00000225648	SBDSP1	transcribed_unprocessed_pseudogene	0.597	0.000354	0.00821822	-6.41	0.14425
ENSG00000183520	UTP11	protein_coding	-0.667	0.000359	0.00829408	6.4	0.12883
ENSG00000011426	ANLN	protein_coding	-1.11	0.000362	0.00834502	6.39	0.11898
ENSG00000127863	TNFRSF19	protein_coding	0.729	0.000362	0.00834502	-6.39	0.1192
ENSG00000120699	EXOSC8	protein_coding	-0.608	0.000363	0.00835059	6.39	0.11773
ENSG00000197170	PSMD12	protein_coding	-0.782	0.000364	0.00837383	6.38	0.1126
ENSG00000121940	CLCC1	protein_coding	-0.597	0.00037	0.00845617	6.37	0.09669
ENSG00000188229	TUBB4B	protein_coding	-0.976	0.00037	0.00845617	6.37	0.09667
ENSG00000132155	RAF1	protein_coding	0.595	0.000372	0.00848537	-6.36	0.09083
ENSG00000152377	SPOCK1	protein_coding	-0.675	0.000375	0.00852961	6.35	0.08229
ENSG00000165704	HPRT1	protein_coding	-0.66	0.000379	0.00860018	6.34	0.06989
ENSG00000124787	RPP40	protein_coding	-0.728	0.000383	0.00867829	6.33	0.05807
ENSG00000141232	TOB1	protein_coding	0.861	0.000384	0.00869545	-6.33	0.05421
ENSG00000197448	GSTK1	protein_coding	0.715	0.000387	0.00872628	-6.32	0.04777
ENSG00000006606	CCL26	protein_coding	-0.673	0.000389	0.00877451	6.31	0.03968
ENSG00000106624	AEBP1	protein_coding	-0.964	0.000396	0.00889111	6.3	0.0206
ENSG00000115541	HSPE1	protein_coding	-0.838	0.000398	0.00891098	6.29	0.01512
ENSG00000203760	CENPW	protein_coding	-1.17	0.000403	0.00900857	6.28	0.00163
ENSG00000188916	FAM196A	protein_coding	0.713	0.000417	0.00926641	-6.24	-0.03466
ENSG00000117143	UAP1	protein_coding	-0.79	0.00042	0.00932119	6.24	-0.0424
ENSG00000013588	GPRC5A	protein_coding	-0.591	0.000422	0.00936555	6.23	-0.04912
ENSG00000168874	ATOH8	protein_coding	0.856	0.000425	0.00942313	-6.22	-0.05686
ENSG00000167900	TK1	protein_coding	-0.651	0.000427	0.00946598	6.22	-0.06284
ENSG00000127920	GNG11	protein_coding	-0.783	0.000429	0.0095052	6.21	-0.06789
ENSG00000162599	NFIA	protein_coding	0.62	0.000433	0.00955663	-6.21	-0.07581
ENSG00000180891	CUEDC1	protein_coding	1.06	0.000439	0.00966771	-6.19	-0.09111
ENSG00000120693	SMAD9	protein_coding	0.669	0.000444	0.00975585	-6.18	-0.10544
ENSG00000112742	TTK	protein_coding	-1.06	0.000447	0.00980574	6.17	-0.11253
ENSG00000073712	FERMT2	protein_coding	0.783	0.00045	0.00985074	-6.17	-0.11806
ENSG00000134291	TMEM106C	protein_coding	-0.638	0.000466	0.0101311	6.13	-0.15776
ENSG00000106355	LSM5	protein_coding	-0.661	0.00047	0.0101921	6.12	-0.16669
ENSG00000239672	NME1	protein_coding	-0.936	0.00047	0.0101921	6.12	-0.1673
ENSG00000241399	CD302	protein_coding	0.938	0.000476	0.0103011	-6.11	-0.18045
ENSG00000121774	KHDRBS1	protein_coding	-0.627	0.00048	0.010368	6.1	-0.18952
ENSG00000123933	MXD4	protein_coding	1.13	0.000495	0.0105994	-6.07	-0.22347
ENSG00000143819	EPHX1	protein_coding	1.08	0.0005	0.0106909	-6.06	-0.23438
ENSG00000104870	FCGRT	protein_coding	0.592	0.0005	0.0106952	-6.06	-0.23596
ENSG00000213024	NUP62	protein_coding	-0.7	0.000501	0.0106952	6.06	-0.23626
ENSG00000136856	SLC2A8	protein_coding	0.608	0.000501	0.0107063	-6.06	-0.23813
ENSG00000159063	ALG8	protein_coding	-0.591	0.000506	0.010773	6.05	-0.24855
ENSG00000148634	HERC4	protein_coding	-0.795	0.000516	0.0109165	6.03	-0.26978
ENSG00000127946	HIP1	protein_coding	0.948	0.000519	0.0109608	-6.02	-0.27662
ENSG00000109184	DCUN1D4	protein_coding	0.693	0.00052	0.0109618	-6.02	-0.27744
ENSG00000035403	VCL	protein_coding	0.592	0.00052	0.0109618	-6.02	-0.27767
ENSG00000089693	MLF2	protein_coding	-0.671	0.000521	0.0109671	6.02	-0.28009
ENSG00000112029	FBXO5	protein_coding	-1.06	0.000522	0.0109853	6.01	-0.28286
ENSG00000167468	GPX4	protein_coding	0.675	0.000533	0.011152	-6	-0.30462
ENSG00000215769	LOC146880	processed transcript	-0.694	0.000533	0.0111603	5.99	-0.30591
ENSG00000196591	HDAC2	protein_coding	-0.683	0.000574	0.0117656	5.92	-0.38634
ENSG00000110315	RNF141	protein_coding	0.668	0.000577	0.0118179	-5.92	-0.39306
ENSG00000114626	ABTB1	protein_coding	0.645	0.000605	0.0122604	-5.87	-0.44492
ENSG00000114423	CBLB	protein_coding	-0.662	0.000617	0.01242	5.85	-0.46625
ENSG00000112312	GMNN	protein_coding	-0.609	0.000621	0.0124853	5.84	-0.47398
ENSG00000166272	WBP1L	protein_coding	0.586	0.000627	0.0125841	-5.83	-0.48444
ENSG00000105404	RABAC1	protein_coding	0.637	0.000631	0.0126379	-5.83	-0.49094
ENSG00000114544	SLC41A3	protein_coding	0.615	0.000633	0.0126635	-5.82	-0.49405
ENSG00000115461	IGFBP5	protein_coding	-1.02	0.000635	0.0126941	5.82	-0.49761
ENSG00000131462	TUBG1	protein_coding	-0.586	0.000649	0.0129086	5.8	-0.52231
ENSG00000244754	N4BP2L2	protein_coding	0.724	0.00065	0.0129094	-5.8	-0.52282
ENSG00000165732	DDX21	protein_coding	-0.761	0.000656	0.0130087	5.79	-0.53392
ENSG00000198176	TFDP1	protein_coding	-0.677	0.000658	0.0130288	5.79	-0.53606
ENSG00000142089	IFITM3	protein_coding	0.764	0.00066	0.0130593	-5.78	-0.54041
ENSG00000082153	BZW1	protein_coding	-0.792	0.000665	0.0131293	5.78	-0.54808
ENSG00000154839	SKA1	protein_coding	-0.61	0.000672	0.0132085	5.77	-0.55999
ENSG00000154447	SH3RF1	protein_coding	-0.724	0.000673	0.0132118	5.77	-0.56115
ENSG00000196428	TSC22D2	protein_coding	-0.621	0.000673	0.0132118	5.77	-0.56101
ENSG00000215012	C22orf29	protein_coding	0.677	0.000675	0.01323	-5.76	-0.56531
ENSG00000137332	DDR1	protein_coding	1.15	0.000675	0.01323	-5.76	-0.56491
ENSG00000170190	SLC16A5	protein_coding	0.683	0.000675	0.013228	-5.76	-0.56422
ENSG00000126524	SBDS	protein_coding	0.6	0.000678	0.01326	-5.76	-0.56995
ENSG00000066279	ASPM	protein_coding	-1.26	0.000684	0.0133469	5.75	-0.57894
ENSG00000239039	SNORD13	snoRNA	1.74	0.0007	0.0135928	-5.73	-0.60557
ENSG00000131943	C19orf12	protein_coding	0.606	0.000731	0.0140003	-5.69	-0.65186
ENSG00000142279	WTIP	protein_coding	0.639	0.000749	0.0142619	-5.66	-0.6791
ENSG00000179604	CDC42EP4	protein_coding	0.735	0.000764	0.0144983	-5.64	-0.70058
ENSG00000056678	KIFC1	lncRNA	-0.825	0.000765	0.0145169	5.64	-0.70283
ENSG00000213585	VDAC1	protein_coding	-0.605	0.000766	0.0145198	5.64	-0.70348
ENSG00000188677	PARVB	protein_coding	-0.672	0.000772	0.0146206	5.63	-0.71286
ENSG00000100650	SRSF5	protein_coding	0.841	0.000773	0.0146206	-5.63	-0.71321
ENSG00000164125	FAM198B	protein_coding	-0.883	0.000784	0.0147946	5.62	-0.72918
ENSG00000152518	ZFP36L2	protein_coding	0.993	0.000787	0.0148419	-5.61	-0.73396
ENSG00000116062	MSH6	protein_coding	-0.61	0.000791	0.0148818	5.61	-0.73967
ENSG00000198034	RPS4X	protein_coding	0.586	0.000803	0.0150249	-5.6	-0.75501
ENSG00000146731	CCT6A	protein_coding	-0.658	0.000818	0.0152143	5.58	-0.7759
ENSG00000240370	RPL13P5	transcribed_processed_pseudogene	0.586	0.00083	0.0153804	-5.56	-0.79241
ENSG00000005059	MCUB	protein_coding	-0.643	0.000868	0.0158792	5.52	-0.84123
ENSG00000150347	ARID5B	protein_coding	0.706	0.000875	0.0159668	-5.51	-0.84991
ENSG00000013810	TACC3	protein_coding	-0.866	0.000877	0.0159893	5.51	-0.85198
ENSG00000184203	PPP1R2	protein_coding	0.627	0.000886	0.0161145	-5.5	-0.86382
ENSG00000124207	CSE1L	protein_coding	-0.844	0.000899	0.0162604	5.49	-0.87983
ENSG00000148700	ADD3	protein_coding	-0.625	0.000913	0.016438	5.47	-0.89621
ENSG00000213977	TAX1BP3	protein_coding	0.688	0.000921	0.0165394	-5.47	-0.90545
ENSG00000100644	HIF1A	protein_coding	-0.677	0.000923	0.0165646	5.46	-0.90786
ENSG00000076003	MCM6	protein_coding	-0.63	0.000924	0.0165813	5.46	-0.90989
ENSG00000111229	ARPC3	protein_coding	0.83	0.000931	0.0166771	-5.46	-0.91771
ENSG00000107679	PLEKHA1	protein_coding	0.791	0.000952	0.016955	-5.44	-0.94199
ENSG00000034677	RNF19A	protein_coding	0.716	0.000952	0.016955	-5.44	-0.94257
ENSG00000148516	ZEB1	protein_coding	0.671	0.000982	0.0173405	-5.41	-0.97625
ENSG00000158164	TMSB15A	protein_coding	-0.61	0.00099	0.0174136	5.4	-0.98548
ENSG00000149090	PAMR1	protein_coding	-0.689	0.000993	0.0174317	5.4	-0.9882
ENSG00000087116	ADAMTS2	protein_coding	0.664	0.001	0.0176038	-5.39	-1.00095
ENSG00000096746	HNRNPH3	protein_coding	-0.623	0.00101	0.0176674	5.38	-1.00569
ENSG00000186340	THBS2	protein_coding	-0.819	0.00102	0.0177721	5.37	-1.01453
ENSG00000163002	NUP35	protein_coding	-0.678	0.00103	0.0178614	5.37	-1.02364
ENSG00000233276	GPX1	protein_coding	0.624	0.00104	0.018114	-5.35	-1.04388
ENSG00000167157	PRRX2	protein_coding	0.823	0.00104	0.0180564	-5.35	-1.03935
ENSG00000071205	ARHGAP10	protein_coding	0.691	0.00107	0.0184639	-5.33	-1.06852
ENSG00000120738	EGR1	protein_coding	-1.25	0.00107	0.0185605	5.32	-1.07464
ENSG00000187608	ISG15	protein_coding	0.642	0.00108	0.0185758	-5.32	-1.07593
ENSG00000135596	MICAL1	protein_coding	0.817	0.00109	0.018677	-5.31	-1.08769
ENSG00000150051	MKX	protein_coding	0.661	0.00109	0.0186985	-5.31	-1.08934
ENSG00000172534	HCFC1	protein_coding	-0.721	0.0011	0.0188501	5.3	-1.10243
ENSG00000082212	ME2	protein_coding	-0.693	0.00113	0.01918	5.28	-1.12795
ENSG00000126351	THRA	protein_coding	0.61	0.00113	0.01918	-5.28	-1.12803
ENSG00000180694	TMEM64	protein_coding	0.671	0.00113	0.01918	-5.28	-1.12805
ENSG00000198721	ECI2	protein_coding	-0.651	0.00115	0.0194549	5.26	-1.14853
ENSG00000175183	CSRP2	protein_coding	0.587	0.00119	0.0199864	-5.23	-1.18566
ENSG00000140545	MFGE8	protein_coding	1.07	0.00119	0.0200359	-5.23	-1.1895
ENSG00000038427	VCAN	protein_coding	0.611	0.0012	0.0201045	-5.22	-1.19475
ENSG00000140682	TGFB1I1	protein_coding	0.608	0.00121	0.0202633	-5.21	-1.20564
ENSG00000139734	DIAPH3	protein_coding	-0.586	0.00122	0.0203969	5.21	-1.21547
ENSG00000142156	COL6A1	protein_coding	-1.13	0.00123	0.0204553	5.2	-1.22048
ENSG00000196923	PDLIM7	protein_coding	0.612	0.00125	0.0207223	-5.18	-1.24252
ENSG00000172638	EFEMP2	protein_coding	0.673	0.00128	0.0210688	-5.16	-1.26699
ENSG00000169760	NLGN1	protein_coding	0.687	0.00128	0.0210622	-5.16	-1.26601
ENSG00000214223	HNRNPA1P10	processed_pseudogene	-0.694	0.0013	0.0213678	5.15	-1.28796
ENSG00000112419	PHACTR2	protein_coding	0.637	0.0013	0.0212985	-5.15	-1.28109
ENSG00000051128	HOMER3	protein_coding	-0.623	0.00131	0.021485	5.14	-1.29615
ENSG00000148248	SURF4	protein_coding	-0.597	0.00131	0.0214001	5.14	-1.29006
ENSG00000163359	COL6A3	protein_coding	-0.887	0.00133	0.0216891	5.13	-1.31018
ENSG00000163520	FBLN2	protein_coding	0.782	0.00133	0.0216852	-5.13	-1.30888
ENSG00000154473	BUB3	protein_coding	-0.705	0.00134	0.0217869	5.12	-1.31875
ENSG00000100243	CYB5R3	protein_coding	0.645	0.00134	0.0217741	-5.12	-1.31608
ENSG00000108010	GLRX3	protein_coding	-0.743	0.00134	0.0217741	5.12	-1.31667
ENSG00000108551	RASD1	protein_coding	0.744	0.00136	0.0219892	-5.11	-1.33106
ENSG00000184182	UBE2F	protein_coding	0.588	0.00137	0.0221319	-5.1	-1.34105
ENSG00000174306	ZHX3	protein_coding	0.761	0.00137	0.0221101	-5.1	-1.33961
ENSG00000075568	TMEM131	protein_coding	-0.737	0.0014	0.0225095	5.08	-1.36681
ENSG00000149131	SERPING1	protein_coding	0.981	0.00141	0.0226573	-5.07	-1.37614
ENSG00000008441	NFIX	protein_coding	-0.786	0.00145	0.023076	5.05	-1.40371
ENSG00000106399	RPA3	protein_coding	-0.905	0.00155	0.0243395	4.99	-1.47836
ENSG00000155016	CYP2U1	protein_coding	0.702	0.00157	0.0245833	-4.98	-1.49277
ENSG00000075886	TUBA3D	protein_coding	-0.716	0.00158	0.024691	4.97	-1.49966
ENSG00000160789	LMNA	protein_coding	-0.645	0.00162	0.0249947	4.96	-1.52174
ENSG00000172725	CORO1B	protein_coding	0.64	0.00163	0.0251747	-4.95	-1.53236
ENSG00000138495	COX17	protein_coding	-0.617	0.00163	0.0251938	4.95	-1.53389
ENSG00000138182	KIF20B	protein_coding	-1.09	0.00163	0.0251824	4.95	-1.53305
ENSG00000163923	RPL39L	protein_coding	-0.64	0.00165	0.0254167	4.94	-1.54594
ENSG00000184227	ACOT1	protein_coding	0.653	0.00169	0.0258227	-4.92	-1.57147
ENSG00000111799	COL12A1	protein_coding	1.06	0.0017	0.0258879	-4.91	-1.57497
ENSG00000177971	IMP3	protein_coding	-0.623	0.00171	0.0260392	4.91	-1.58305
ENSG00000135709	KIAA0513	protein_coding	0.65	0.00175	0.0264913	-4.89	-1.60631
ENSG00000138587	MNS1	protein_coding	-0.612	0.00176	0.0266903	4.88	-1.61823
ENSG00000213639	PPP1CB	protein_coding	0.764	0.00176	0.0266617	-4.88	-1.61668
ENSG00000080546	SESN1	protein_coding	0.601	0.00176	0.0266078	-4.88	-1.61378
ENSG00000123080	CDKN2C	protein_coding	0.693	0.00177	0.0267649	-4.88	-1.62391
ENSG00000132561	MATN2	protein_coding	-0.852	0.00177	0.0267649	4.87	-1.62454
ENSG00000148450	MSRB2	protein_coding	0.689	0.00184	0.0276111	-4.84	-1.66711
ENSG00000189184	PCDH18	protein_coding	0.818	0.00185	0.0276156	-4.84	-1.66762
ENSG00000119242	CCDC92	protein_coding	0.674	0.00186	0.027807	-4.83	-1.67862
ENSG00000090565	RAB11FIP3	protein_coding	0.613	0.00186	0.027807	-4.83	-1.67849
ENSG00000183684	ALYREF	protein_coding	-0.684	0.00187	0.027807	4.83	-1.67914
ENSG00000130304	SLC27A1	protein_coding	0.814	0.00187	0.0278751	-4.83	-1.68319
ENSG00000182197	EXT1	protein_coding	-0.785	0.00192	0.0283089	4.81	-1.7087
ENSG00000182378	PLCXD1	protein_coding	-0.605	0.00195	0.0287042	4.79	-1.72986
ENSG00000161677	JOSD2	protein_coding	0.604	0.00196	0.0287905	-4.79	-1.73538
ENSG00000135480	KRT7	protein_coding	0.684	0.00202	0.0293623	-4.76	-1.76699
ENSG00000153904	DDAH1	protein_coding	0.688	0.00205	0.0296774	-4.75	-1.78287
ENSG00000107263	RAPGEF1	protein_coding	0.902	0.00205	0.0296541	-4.75	-1.78169
ENSG00000105270	CLIP3	protein_coding	1.11	0.00208	0.0299524	-4.74	-1.79843
ENSG00000081377	CDC14B	protein_coding	0.644	0.0021	0.030187	-4.73	-1.80974
ENSG00000087245	MMP2	protein_coding	-0.776	0.00211	0.0302539	4.73	-1.81355
ENSG00000087884	AAMDC	protein_coding	0.598	0.00217	0.0307789	-4.7	-1.84287
ENSG00000107949	BCCIP	protein_coding	-0.624	0.00217	0.0307763	4.7	-1.84215
ENSG00000183336	BOLA2	protein_coding	-0.597	0.00217	0.0308432	4.7	-1.84607
ENSG00000160209	PDXK	protein_coding	0.847	0.00218	0.0309228	-4.7	-1.84987
ENSG00000120896	SORBS3	protein_coding	0.731	0.00223	0.031449	-4.68	-1.87178
ENSG00000213406	ANXA2P1	processed_pseudogene	0.599	0.00225	0.0317338	-4.67	-1.88446
ENSG00000115310	RTN4	protein_coding	-0.608	0.00225	0.0317587	4.67	-1.88625
ENSG00000114686	MRPL3	protein_coding	-0.727	0.0023	0.0321862	4.65	-1.9062
ENSG00000122861	PLAU	protein_coding	-0.904	0.00233	0.0324808	4.64	-1.9202
ENSG00000067225	PKM	protein_coding	-0.62	0.00235	0.0326449	4.63	-1.92986
ENSG00000143013	LMO4	protein_coding	-0.601	0.00236	0.0327652	4.63	-1.93625
ENSG00000116260	QSOX1	protein_coding	-0.629	0.00238	0.0329571	4.62	-1.94541
ENSG00000133110	POSTN	protein_coding	-0.685	0.0024	0.0331252	4.62	-1.95251
ENSG00000124535	WRNIP1	protein_coding	-0.607	0.00248	0.0340478	4.59	-1.9914
ENSG00000183527	PSMG1	protein_coding	-0.66	0.0025	0.034312	4.58	-2.00075
ENSG00000164741	DLC1	protein_coding	-0.59	0.00251	0.0344111	4.58	-2.00511
ENSG00000109971	HSPA8	protein_coding	-0.608	0.00256	0.0349468	4.56	-2.02593
ENSG00000187479	C11orf96	protein_coding	-0.773	0.00257	0.0350593	4.56	-2.03004
ENSG00000149823	VPS51	protein_coding	0.588	0.00271	0.0365485	-4.51	-2.08869
ENSG00000157766	ACAN	protein_coding	0.905	0.00276	0.0369849	-4.5	-2.10523
ENSG00000118855	MFSD1	protein_coding	-0.812	0.00283	0.0376658	4.48	-2.13342
ENSG00000269713	NBPF9	protein_coding	1.26	0.00287	0.0380163	-4.47	-2.1474
ENSG00000170017	ALCAM	protein_coding	0.671	0.00291	0.0384632	-4.46	-2.16266
ENSG00000104884	ERCC2	protein_coding	0.6	0.00294	0.0386964	-4.45	-2.17497
ENSG00000138778	CENPE	protein_coding	-0.97	0.003	0.0393379	4.43	-2.19865
ENSG00000154589	LY96	protein_coding	-0.87	0.00312	0.0404203	4.4	-2.23874
ENSG00000179051	RCC2	protein_coding	-0.648	0.00314	0.0405983	4.39	-2.24685
ENSG00000115233	PSMD14	protein_coding	-0.623	0.00321	0.0411728	4.37	-2.27061
ENSG00000186350	RXRA	protein_coding	0.715	0.00323	0.041442	-4.37	-2.27941
ENSG00000174348	PODN	protein_coding	0.662	0.00324	0.0414827	-4.37	-2.28162
ENSG00000024422	EHD2	protein_coding	0.644	0.00328	0.0418524	-4.36	-2.29497
ENSG00000135926	TMBIM1	protein_coding	0.936	0.0033	0.0420808	-4.35	-2.30203
ENSG00000067167	TRAM1	protein_coding	0.676	0.0034	0.0430464	-4.33	-2.33462
ENSG00000037965	HOXC8	protein_coding	0.703	0.00348	0.043639	-4.31	-2.3593
ENSG00000198363	ASPH	protein_coding	-0.632	0.00354	0.0442633	4.29	-2.37892
ENSG00000177666	PNPLA2	protein_coding	0.817	0.00377	0.0463337	-4.24	-2.4465
ENSG00000019995	ZRANB1	protein_coding	0.632	0.00398	0.0483301	-4.2	-2.50345
ENSG00000198830	HMGN2	protein_coding	-0.609	0.00399	0.0484605	4.2	-2.50827
ENSG00000180346	TIGD2	protein_coding	0.597	0.00414	0.0498568	-4.17	-2.54823
ENSG00000128016	ZFP36	protein_coding	1.01	0.00415	0.0499064	-4.17	-2.54957
