# Supplementary material for: LINC01119 negatively regulates osteogenic differentiation of mesenchymal stem cells via the Wnt pathway by targeting FZD4
Source: Stem Cell Res Ther. 2022 Jan 29;13:43. doi: 10.1186/s13287-022-02726-1 (PMC8800246; doi:10.1186/s13287-022-02726-1)
Supplement: Supplementary file 4 — Additional file 4. The data of differentially expressed genes (DEGs) in osteogenic differentiation of MSC at 3d with that at 0 h. the result identified 1793 DEGs in this group. [file 13287_2022_2726_MOESM4_ESM.xls]

## Sheet: Additional file 4
Ensembl ID	GeneName	Biotype	logFC	P.Value	adj.P.Val	t	B
ENSG00000189221	MAOA	protein_coding	4.90208	7.63e-13	3.24e-08	-96.8077	17.7555
ENSG00000116678	LEPR	protein_coding	3.96637	1.92e-12	3.24e-08	-85.5286	17.3756
ENSG00000187288	CIDEC	protein_coding	4.98396	1.99e-12	3.24e-08	-85.1098	17.3593
ENSG00000173432	SAA1	protein_coding	3.98554	2.84e-12	3.47e-08	-81.153	17.1961
ENSG00000137880	GCHFR	protein_coding	3.14199	6.98e-12	5.98e-08	-71.9434	16.7416
ENSG00000174697	LEP	protein_coding	4.14661	7.35e-12	5.98e-08	-71.4462	16.7135
ENSG00000180730	SHISA2	protein_coding	-2.40068	1.12e-11	7.84e-08	67.491	16.4758
ENSG00000187758	ADH1A	protein_coding	3.9114	1.52e-11	9.25e-08	-64.8338	16.3
ENSG00000188290	HES4	protein_coding	1.97197	2.84e-11	1.54e-07	-59.6091	15.9103
ENSG00000154721	JAM2	protein_coding	2.47704	3.18e-11	1.55e-07	-58.7052	15.8363
ENSG00000007933	FMO3	protein_coding	2.93536	4.12e-11	1.83e-07	-56.7057	15.665
ENSG00000060718	COL11A1	protein_coding	4.07857	5.37e-11	2.07e-07	-54.7207	15.4837
ENSG00000185742	C11orf87	protein_coding	-2.45782	5.52e-11	2.07e-07	54.5194	15.4647
ENSG00000157168	NRG1	protein_coding	-2.29554	6.03e-11	2.1e-07	53.8713	15.4025
ENSG00000197766	CFD	protein_coding	4.38169	8.43e-11	2.54e-07	-51.5037	15.1639
ENSG00000157150	TIMP4	protein_coding	3.03234	8.85e-11	2.54e-07	-51.1651	15.1283
ENSG00000171345	KRT19	protein_coding	-3.12022	9.92e-11	2.68e-07	50.3896	15.045
ENSG00000272398	CD24	protein_coding	3.14925	1.09e-10	2.68e-07	-49.757	14.9755
ENSG00000167244	IGF2	protein_coding	2.8402	1.1e-10	2.68e-07	-49.6927	14.9683
ENSG00000139289	PHLDA1	protein_coding	-3.88362	1.43e-10	3.03e-07	47.9869	14.7728
ENSG00000167641	PPP1R14A	protein_coding	4.8822	1.5e-10	3.04e-07	-47.677	14.7361
ENSG00000182667	NTM	protein_coding	-3.40841	1.58e-10	3.08e-07	47.3497	14.6968
ENSG00000136244	IL6	protein_coding	-3.31374	1.85e-10	3.47e-07	46.3505	14.5742
ENSG00000104368	PLAT	protein_coding	-3.36977	2.07e-10	3.74e-07	45.6488	14.4855
ENSG00000196507	TCEAL3	protein_coding	1.54782	2.27e-10	3.81e-07	-45.0772	14.4116
ENSG00000134243	SORT1	protein_coding	2.98762	2.34e-10	3.81e-07	-44.8926	14.3874
ENSG00000133687	TMTC1	protein_coding	1.62312	2.64e-10	4.01e-07	-44.1744	14.2918
ENSG00000107738	C10orf54	protein_coding	3.02242	2.8e-10	4.01e-07	-43.8218	14.2439
ENSG00000197381	ADARB1	protein_coding	3.18305	2.84e-10	4.01e-07	-43.7458	14.2335
ENSG00000162496	DHRS3	protein_coding	2.33627	3.09e-10	4.01e-07	-43.246	14.1645
ENSG00000096060	FKBP5	protein_coding	4.38567	3.09e-10	4.01e-07	-43.2565	14.166
ENSG00000167642	SPINT2	protein_coding	1.577	3.12e-10	4.01e-07	-43.194	14.1572
ENSG00000128805	ARHGAP22	protein_coding	-2.00317	3.28e-10	4.01e-07	42.9008	14.1161
ENSG00000115468	EFHD1	protein_coding	3.81628	3.38e-10	4.01e-07	-42.7427	14.0937
ENSG00000136928	GABBR2	protein_coding	-1.9049	3.44e-10	4.01e-07	42.6321	14.0779
ENSG00000113070	HBEGF	protein_coding	-1.63345	3.48e-10	4.01e-07	42.5739	14.0696
ENSG00000082482	KCNK2	protein_coding	-1.83985	3.63e-10	4.01e-07	42.3284	14.0344
ENSG00000011454	RABGAP1	protein_coding	2.48677	3.66e-10	4.01e-07	-42.2876	14.0285
ENSG00000119280	C1orf198	protein_coding	2.12055	3.81e-10	4.01e-07	-42.0509	13.9942
ENSG00000143631	FLG	protein_coding	-2.30088	3.88e-10	4.01e-07	41.9547	13.9802
ENSG00000156675	RAB11FIP1	protein_coding	2.10042	3.93e-10	4.01e-07	-41.8805	13.9693
ENSG00000109906	ZBTB16	protein_coding	2.84091	3.95e-10	4.01e-07	-41.8551	13.9656
ENSG00000134259	NGF	protein_coding	-2.77777	4.51e-10	4.5e-07	41.1053	13.8541
ENSG00000164056	SPRY1	protein_coding	1.79793	4.74e-10	4.63e-07	-40.8311	13.8126
ENSG00000144485	HES6	protein_coding	1.42673	5.1e-10	4.88e-07	-40.4381	13.7523
ENSG00000129757	CDKN1C	protein_coding	1.67867	5.27e-10	4.95e-07	-40.2572	13.7242
ENSG00000196136	SERPINA3	protein_coding	1.50975	5.61e-10	5.16e-07	-39.9257	13.6723
ENSG00000116774	OLFML3	protein_coding	2.67297	5.87e-10	5.27e-07	-39.6758	13.6328
ENSG00000174804	FZD4	protein_coding	2.26496	7.11e-10	6.2e-07	-38.6684	13.4695
ENSG00000071282	LMCD1	protein_coding	2.32947	7.83e-10	6.7e-07	-38.1694	13.3863
ENSG00000157514	TSC22D3	protein_coding	2.89503	8.1e-10	6.81e-07	-37.9981	13.3574
ENSG00000168209	DDIT4	protein_coding	2.3232	8.38e-10	6.9e-07	-37.8198	13.3271
ENSG00000162998	FRZB	protein_coding	3.92656	8.48e-10	6.9e-07	-37.7602	13.3169
ENSG00000250722	SEPP1	protein_coding	1.73425	9.16e-10	7.21e-07	-37.3726	13.2501
ENSG00000131737	KRT34	protein_coding	-2.95061	9.25e-10	7.21e-07	37.3224	13.2414
ENSG00000119714	GPR68	protein_coding	-2.10816	9.45e-10	7.21e-07	37.2143	13.2226
ENSG00000145687	SSBP2	protein_coding	1.70305	9.48e-10	7.21e-07	-37.1999	13.2201
ENSG00000182118	FAM89A	protein_coding	1.97955	9.61e-10	7.21e-07	-37.1328	13.2083
ENSG00000065923	SLC9A7	protein_coding	-1.34559	9.82e-10	7.26e-07	37.0242	13.1892
ENSG00000131747	TOP2A	protein_coding	-2.07673	1.03e-09	7.5e-07	36.7894	13.1478
ENSG00000163431	LMOD1	protein_coding	2.29189	1.05e-09	7.5e-07	-36.7151	13.1345
ENSG00000107796	ACTA2	protein_coding	2.28761	1.09e-09	7.7e-07	-36.5138	13.0985
ENSG00000145244	CORIN	protein_coding	1.79828	1.1e-09	7.7e-07	-36.444	13.086
ENSG00000213949	ITGA1	protein_coding	1.66437	1.16e-09	7.89e-07	-36.2106	13.0438
ENSG00000115252	PDE1A	protein_coding	1.82303	1.16e-09	7.89e-07	-36.1888	13.0398
ENSG00000106823	ECM2	protein_coding	2.30393	1.2e-09	7.95e-07	-36.0242	13.0098
ENSG00000159251	ACTC1	protein_coding	2.54884	1.21e-09	7.95e-07	-35.9809	13.0019
ENSG00000198768	APCDD1L	protein_coding	-2.70225	1.22e-09	7.95e-07	35.9506	12.9963
ENSG00000123136	DDX39A	protein_coding	-1.60939	1.28e-09	8.19e-07	35.7452	12.9585
ENSG00000198959	TGM2	protein_coding	-2.08552	1.36e-09	8.63e-07	35.4318	12.9001
ENSG00000128567	PODXL	protein_coding	-2.0776	1.41e-09	8.83e-07	35.2575	12.8674
ENSG00000130176	CNN1	protein_coding	1.55499	1.44e-09	8.92e-07	-35.1518	12.8474
ENSG00000164171	ITGA2	protein_coding	-1.43862	1.6e-09	9.76e-07	34.6671	12.7547
ENSG00000148426	PROSER2	protein_coding	1.40367	1.62e-09	9.77e-07	-34.6042	12.7425
ENSG00000162614	NEXN	protein_coding	1.6525	1.67e-09	9.95e-07	-34.4628	12.7151
ENSG00000013297	CLDN11	protein_coding	-2.18417	1.73e-09	1.02e-06	34.3133	12.6859
ENSG00000135324	MRAP2	protein_coding	1.27051	1.77e-09	1.03e-06	-34.1885	12.6614
ENSG00000136436	CALCOCO2	protein_coding	1.31442	1.84e-09	1.04e-06	-34.0321	12.6305
ENSG00000137285	TUBB2B	protein_coding	1.73083	1.87e-09	1.05e-06	-33.9393	12.6121
ENSG00000253368	TRNP1	protein_coding	2.95389	1.88e-09	1.05e-06	-33.9128	12.6068
ENSG00000164611	PTTG1	protein_coding	-1.90898	1.93e-09	1.06e-06	33.7939	12.5831
ENSG00000205221	VIT	protein_coding	1.46417	1.96e-09	1.06e-06	-33.7311	12.5705
ENSG00000198901	PRC1	protein_coding	-2.02748	2.01e-09	1.08e-06	33.6247	12.5491
ENSG00000117152	RGS4	protein_coding	-3.31784	2.11e-09	1.1e-06	33.3973	12.503
ENSG00000128510	CPA4	protein_coding	-2.12673	2.12e-09	1.1e-06	33.3785	12.4992
ENSG00000163638	ADAMTS9	protein_coding	1.27379	2.22e-09	1.14e-06	-33.1695	12.4565
ENSG00000136478	TEX2	protein_coding	1.3716	2.24e-09	1.14e-06	-33.1409	12.4506
ENSG00000109881	CCDC34	protein_coding	-1.63056	2.26e-09	1.14e-06	33.0984	12.4419
ENSG00000144959	NCEH1	protein_coding	-1.68341	2.32e-09	1.15e-06	32.9698	12.4154
ENSG00000082497	SERTAD4	protein_coding	-1.56564	2.32e-09	1.15e-06	32.9701	12.4154
ENSG00000115163	CENPA	protein_coding	-1.3606	2.35e-09	1.15e-06	32.9132	12.4037
ENSG00000084674	APOB	protein_coding	1.55115	2.39e-09	1.16e-06	-32.8383	12.3881
ENSG00000115363	EVA1A	protein_coding	-2.64455	2.77e-09	1.29e-06	32.2022	12.254
ENSG00000276043	UHRF1	protein_coding	-2.26848	2.81e-09	1.3e-06	32.1297	12.2385
ENSG00000025708	TYMP	protein_coding	1.52187	3.17e-09	1.43e-06	-31.6116	12.1262
ENSG00000135905	DOCK10	protein_coding	-1.98953	3.19e-09	1.43e-06	31.5892	12.1213
ENSG00000109805	NCAPG	protein_coding	-1.72371	3.2e-09	1.43e-06	31.576	12.1184
ENSG00000164379	FOXQ1	protein_coding	-1.66846	3.47e-09	1.53e-06	31.2382	12.0438
ENSG00000125249	RAP2A	protein_coding	2.18468	3.47e-09	1.53e-06	-31.2335	12.0427
ENSG00000173641	HSPB7	protein_coding	2.83634	3.57e-09	1.55e-06	-31.1195	12.0173
ENSG00000144063	MALL	protein_coding	-2.23	3.78e-09	1.63e-06	30.8709	11.9614
ENSG00000112964	GHR	protein_coding	1.59344	3.86e-09	1.65e-06	-30.7859	11.9421
ENSG00000134690	CDCA8	protein_coding	-1.21931	4.02e-09	1.7e-06	30.6251	11.9055
ENSG00000027697	IFNGR1	protein_coding	1.34141	4.46e-09	1.85e-06	-30.1961	11.8066
ENSG00000171208	NETO2	protein_coding	-1.60618	4.47e-09	1.85e-06	30.1854	11.8041
ENSG00000094963	FMO2	protein_coding	1.21055	4.58e-09	1.88e-06	-30.089	11.7817
ENSG00000137942	FNBP1L	protein_coding	1.45544	4.7e-09	1.91e-06	-29.9789	11.7559
ENSG00000102760	RGCC	protein_coding	1.8328	4.86e-09	1.95e-06	-29.8456	11.7245
ENSG00000189129	PLAC9	protein_coding	1.73969	4.88e-09	1.95e-06	-29.8301	11.7208
ENSG00000111275	ALDH2	protein_coding	1.6016	4.95e-09	1.96e-06	-29.7716	11.7069
ENSG00000189058	APOD	protein_coding	3.03183	5e-09	1.97e-06	-29.7341	11.6981
ENSG00000166741	NNMT	protein_coding	1.29872	5.5e-09	2.14e-06	-29.3553	11.6074
ENSG00000144749	LRIG1	protein_coding	-1.02073	5.79e-09	2.2e-06	29.148	11.5571
ENSG00000177706	FAM20C	protein_coding	-1.86369	5.8e-09	2.2e-06	29.1406	11.5553
ENSG00000087586	AURKA	protein_coding	-1.69993	5.92e-09	2.2e-06	29.065	11.5368
ENSG00000211445	GPX3	protein_coding	2.14218	6.03e-09	2.23e-06	-28.9883	11.5181
ENSG00000186205	MTARC1	protein_coding	1.39479	6.28e-09	2.3e-06	-28.8338	11.48
ENSG00000123485	HJURP	protein_coding	-1.54182	6.32e-09	2.3e-06	28.805	11.4729
ENSG00000148180	GSN	protein_coding	1.76363	6.39e-09	2.31e-06	-28.7638	11.4627
ENSG00000133142	TCEAL4	protein_coding	1.74992	6.49e-09	2.31e-06	-28.7016	11.4473
ENSG00000163815	CLEC3B	protein_coding	1.99704	6.5e-09	2.31e-06	-28.6997	11.4468
ENSG00000265972	TXNIP	protein_coding	2.55054	6.56e-09	2.32e-06	-28.6639	11.4379
ENSG00000011422	PLAUR	protein_coding	-1.68556	6.78e-09	2.36e-06	28.5322	11.405
ENSG00000049192	ADAMTS6	protein_coding	-1.27672	7.27e-09	2.52e-06	28.2683	11.3386
ENSG00000110031	LPXN	protein_coding	-2.19004	7.88e-09	2.66e-06	27.9623	11.2605
ENSG00000111371	SLC38A1	protein_coding	1.26882	7.88e-09	2.66e-06	-27.9633	11.2608
ENSG00000100065	CARD10	protein_coding	-1.23216	7.92e-09	2.66e-06	27.9443	11.2559
ENSG00000149218	ENDOD1	protein_coding	1.86678	7.96e-09	2.66e-06	-27.9206	11.2498
ENSG00000138356	AOX1	protein_coding	2.50943	7.99e-09	2.66e-06	-27.9093	11.2469
ENSG00000153162	BMP6	protein_coding	1.8509	8.05e-09	2.66e-06	-27.8816	11.2398
ENSG00000141469	SLC14A1	protein_coding	-2.46611	8.07e-09	2.66e-06	27.8725	11.2374
ENSG00000156219	ART3	protein_coding	1.05291	8.29e-09	2.7e-06	-27.7704	11.211
ENSG00000120129	DUSP1	protein_coding	1.36594	8.33e-09	2.7e-06	-27.7531	11.2065
ENSG00000071539	TRIP13	protein_coding	-1.72209	8.57e-09	2.75e-06	27.6446	11.1783
ENSG00000172183	ISG20	protein_coding	1.67651	8.74e-09	2.75e-06	-27.5744	11.16
ENSG00000130066	SAT1	protein_coding	1.17344	8.76e-09	2.75e-06	-27.5651	11.1576
ENSG00000144136	SLC20A1	protein_coding	-2.03795	8.8e-09	2.75e-06	27.5472	11.1529
ENSG00000118515	SGK1	protein_coding	-1.9234	8.86e-09	2.76e-06	27.5205	11.1459
ENSG00000244405	ETV5	protein_coding	-1.26527	9.13e-09	2.82e-06	27.4088	11.1165
ENSG00000106804	C5	protein_coding	1.54005	9.34e-09	2.85e-06	-27.327	11.095
ENSG00000005243	COPZ2	protein_coding	1.2596	9.53e-09	2.86e-06	-27.2514	11.0749
ENSG00000176170	SPHK1	protein_coding	-1.42186	9.55e-09	2.86e-06	27.2448	11.0732
ENSG00000152642	GPD1L	protein_coding	2.02866	9.62e-09	2.86e-06	-27.2182	11.0661
ENSG00000132170	PPARG	protein_coding	2.22879	1.06e-08	3.11e-06	-26.8529	10.9682
ENSG00000205336	ADGRG1	protein_coding	-1.75731	1.08e-08	3.11e-06	26.8008	10.9541
ENSG00000099337	KCNK6	protein_coding	1.92257	1.08e-08	3.11e-06	-26.8069	10.9558
ENSG00000196549	MME	protein_coding	1.55288	1.15e-08	3.3e-06	-26.5714	10.8917
ENSG00000127946	HIP1	protein_coding	1.62961	1.17e-08	3.3e-06	-26.5033	10.873
ENSG00000067113	PLPP1	protein_coding	1.41009	1.17e-08	3.3e-06	-26.518	10.877
ENSG00000026508	CD44	protein_coding	-1.72373	1.18e-08	3.3e-06	26.482	10.8671
ENSG00000204257	HLA-DMA	protein_coding	1.26541	1.19e-08	3.31e-06	-26.4545	10.8595
ENSG00000111665	CDCA3	protein_coding	-1.60714	1.21e-08	3.35e-06	26.3725	10.8369
ENSG00000122176	FMOD	protein_coding	1.12069	1.21e-08	3.35e-06	-26.3783	10.8385
ENSG00000135451	TROAP	protein_coding	-0.871375	1.24e-08	3.38e-06	26.3129	10.8204
ENSG00000168309	FAM107A	protein_coding	1.08598	1.27e-08	3.41e-06	-26.2203	10.7947
ENSG00000158246	FAM46B	protein_coding	2.13202	1.28e-08	3.41e-06	-26.1953	10.7878
ENSG00000137807	KIF23	protein_coding	-1.16805	1.29e-08	3.42e-06	26.1606	10.7781
ENSG00000150551	LYPD1	protein_coding	-1.46663	1.35e-08	3.55e-06	26.0048	10.7344
ENSG00000176697	BDNF	protein_coding	-1.82682	1.36e-08	3.57e-06	25.9688	10.7243
ENSG00000128606	LRRC17	protein_coding	-1.83154	1.41e-08	3.66e-06	25.8508	10.691
ENSG00000135318	NT5E	protein_coding	-2.20628	1.41e-08	3.66e-06	25.8435	10.6889
ENSG00000213005	PTTG3P	processed_pseudogene	-1.91662	1.43e-08	3.68e-06	25.805	10.678
ENSG00000221852	KRTAP1-5	protein_coding	-2.06737	1.46e-08	3.75e-06	25.7284	10.6562
ENSG00000145287	PLAC8	protein_coding	1.20308	1.48e-08	3.79e-06	-25.6671	10.6387
ENSG00000171617	ENC1	protein_coding	-1.85396	1.5e-08	3.79e-06	25.6355	10.6297
ENSG00000176890	TYMS	protein_coding	-1.98144	1.5e-08	3.79e-06	25.6209	10.6255
ENSG00000176887	SOX11	protein_coding	-1.18956	1.51e-08	3.79e-06	25.6109	10.6226
ENSG00000176046	NUPR1	protein_coding	1.80271	1.54e-08	3.85e-06	-25.5448	10.6037
ENSG00000091879	ANGPT2	protein_coding	1.24221	1.56e-08	3.87e-06	-25.5049	10.5922
ENSG00000101871	MID1	protein_coding	1.19001	1.61e-08	3.98e-06	-25.3759	10.5549
ENSG00000138160	KIF11	protein_coding	-1.35009	1.62e-08	3.98e-06	25.361	10.5506
ENSG00000141401	IMPA2	protein_coding	2.00064	1.7e-08	4.13e-06	-25.1987	10.5033
ENSG00000137804	NUSAP1	protein_coding	-1.2055	1.72e-08	4.15e-06	25.1554	10.4907
ENSG00000133083	DCLK1	protein_coding	1.61282	1.73e-08	4.15e-06	-25.147	10.4883
ENSG00000142949	PTPRF	protein_coding	-0.97272	1.74e-08	4.16e-06	25.1225	10.4811
ENSG00000003402	CFLAR	protein_coding	1.89283	1.81e-08	4.31e-06	-24.9869	10.4412
ENSG00000099994	SUSD2	protein_coding	3.35105	1.83e-08	4.33e-06	-24.954	10.4314
ENSG00000159423	ALDH4A1	protein_coding	1.61432	1.87e-08	4.39e-06	-24.8753	10.4081
ENSG00000150907	FOXO1	protein_coding	2.54197	1.87e-08	4.39e-06	-24.8759	10.4083
ENSG00000169122	FAM110B	protein_coding	1.22244	1.89e-08	4.42e-06	-24.8337	10.3957
ENSG00000099139	PCSK5	protein_coding	1.2643	2.05e-08	4.74e-06	-24.5706	10.317
ENSG00000082014	SMARCD3	protein_coding	1.32222	2.05e-08	4.74e-06	-24.5722	10.3175
ENSG00000057019	DCBLD2	protein_coding	-1.95434	2.1e-08	4.83e-06	24.4917	10.2932
ENSG00000184304	PRKD1	protein_coding	1.64917	2.15e-08	4.94e-06	-24.4041	10.2667
ENSG00000196586	MYO6	protein_coding	1.60825	2.18e-08	4.95e-06	-24.3634	10.2543
ENSG00000162551	ALPL	protein_coding	2.50845	2.19e-08	4.95e-06	-24.3464	10.2491
ENSG00000106537	TSPAN13	protein_coding	-1.11791	2.19e-08	4.95e-06	24.3567	10.2522
ENSG00000154027	AK5	protein_coding	-1.19335	2.23e-08	5.02e-06	24.2893	10.2317
ENSG00000109511	ANXA10	protein_coding	-1.03642	2.25e-08	5.04e-06	24.2571	10.2218
ENSG00000079257	LXN	protein_coding	-1.23736	2.27e-08	5.05e-06	24.2382	10.216
ENSG00000099901	RANBP1	protein_coding	-1.1699	2.33e-08	5.15e-06	24.1453	10.1875
ENSG00000125965	GDF5	protein_coding	-1.09807	2.34e-08	5.15e-06	24.1292	10.1826
ENSG00000174136	RGMB	protein_coding	-1.70152	2.36e-08	5.18e-06	24.0985	10.1731
ENSG00000138134	STAMBPL1	protein_coding	-1.99003	2.49e-08	5.38e-06	23.9292	10.1207
ENSG00000128335	APOL2	protein_coding	1.11915	2.51e-08	5.39e-06	-23.9081	10.1142
ENSG00000145431	PDGFC	protein_coding	-1.55362	2.55e-08	5.46e-06	23.8538	10.0972
ENSG00000170214	ADRA1B	protein_coding	1.40247	2.56e-08	5.46e-06	-23.8371	10.092
ENSG00000100292	HMOX1	protein_coding	-1.53591	2.58e-08	5.48e-06	23.81	10.0835
ENSG00000102172	SMS	protein_coding	-1.46098	2.63e-08	5.52e-06	23.7568	10.0669
ENSG00000079739	PGM1	protein_coding	1.74208	2.65e-08	5.52e-06	-23.7285	10.058
ENSG00000126803	HSPA2	protein_coding	1.33127	2.66e-08	5.52e-06	-23.7197	10.0552
ENSG00000124212	PTGIS	protein_coding	1.40458	2.66e-08	5.52e-06	-23.7213	10.0557
ENSG00000041353	RAB27B	protein_coding	-2.1598	2.67e-08	5.52e-06	23.7042	10.0503
ENSG00000142632	ARHGEF19	protein_coding	1.4151	2.71e-08	5.57e-06	-23.6601	10.0365
ENSG00000051341	POLQ	protein_coding	-1.10311	2.72e-08	5.57e-06	23.6507	10.0335
ENSG00000144891	AGTR1	protein_coding	1.36736	2.73e-08	5.57e-06	-23.6353	10.0286
ENSG00000166803	KIAA0101	protein_coding	-1.89935	2.77e-08	5.62e-06	23.5824	10.0119
ENSG00000185565	LSAMP	protein_coding	0.943238	2.77e-08	5.62e-06	-23.5883	10.0138
ENSG00000157456	CCNB2	protein_coding	-1.66775	2.79e-08	5.62e-06	23.5694	10.0078
ENSG00000119711	ALDH6A1	protein_coding	1.11727	2.81e-08	5.62e-06	-23.5393	9.99828
ENSG00000223953	C1QTNF5	protein_coding	1.58042	2.81e-08	5.62e-06	-23.5411	9.99883
ENSG00000073849	ST6GAL1	protein_coding	1.5689	2.95e-08	5.87e-06	-23.3879	9.95008
ENSG00000115129	TP53I3	protein_coding	1.44162	2.97e-08	5.89e-06	-23.3687	9.94395
ENSG00000171848	RRM2	protein_coding	-1.52335	2.99e-08	5.89e-06	23.3411	9.93511
ENSG00000170458	CD14	protein_coding	1.19534	3.04e-08	5.93e-06	-23.2944	9.92014
ENSG00000132970	WASF3	protein_coding	2.08834	3.06e-08	5.96e-06	-23.2675	9.9115
ENSG00000172348	RCAN2	protein_coding	1.74181	3.12e-08	6.04e-06	-23.209	9.89268
ENSG00000186193	SAPCD2	protein_coding	-0.785961	3.14e-08	6.05e-06	23.1926	9.88736
ENSG00000103196	CRISPLD2	protein_coding	1.73333	3.15e-08	6.05e-06	-23.1823	9.88406
ENSG00000239332	LINC01119	lncRNA	-1.35864	3.23e-08	6.14e-06	23.0975	9.8566
ENSG00000180447	GAS1	protein_coding	1.96802	3.32e-08	6.27e-06	-23.0186	9.83097
ENSG00000103145	HCFC1R1	protein_coding	1.22193	3.43e-08	6.43e-06	-22.918	9.79815
ENSG00000103175	WFDC1	protein_coding	1.3436	3.49e-08	6.52e-06	-22.8592	9.77886
ENSG00000158716	DUSP23	protein_coding	1.88019	3.5e-08	6.52e-06	-22.8506	9.77606
ENSG00000143387	CTSK	protein_coding	-1.16262	3.55e-08	6.58e-06	22.8087	9.76227
ENSG00000067955	CBFB	protein_coding	-1.08879	3.58e-08	6.61e-06	22.7835	9.75398
ENSG00000213625	LEPROT	protein_coding	1.19254	3.64e-08	6.68e-06	-22.7305	9.73651
ENSG00000101400	SNTA1	protein_coding	0.960884	3.64e-08	6.68e-06	-22.7313	9.73678
ENSG00000166165	CKB	protein_coding	1.92451	3.66e-08	6.68e-06	-22.7171	9.73205
ENSG00000145675	PIK3R1	protein_coding	1.85771	3.7e-08	6.74e-06	-22.68	9.71978
ENSG00000134294	SLC38A2	protein_coding	1.26369	3.73e-08	6.75e-06	-22.6526	9.71069
ENSG00000118503	TNFAIP3	protein_coding	-1.06098	3.73e-08	6.75e-06	22.6542	9.71124
ENSG00000116663	FBXO6	protein_coding	0.930965	3.77e-08	6.78e-06	-22.6258	9.70183
ENSG00000143554	SLC27A3	protein_coding	0.860165	3.78e-08	6.78e-06	-22.6149	9.69821
ENSG00000165507	C10orf10	protein_coding	2.38978	3.85e-08	6.88e-06	-22.5584	9.67938
ENSG00000105825	TFPI2	protein_coding	-2.84159	4.04e-08	7.19e-06	22.4113	9.63016
ENSG00000101384	JAG1	protein_coding	1.72059	4.05e-08	7.19e-06	-22.4019	9.62699
ENSG00000165891	E2F7	protein_coding	-1.40948	4.09e-08	7.23e-06	22.3748	9.61788
ENSG00000170873	MTSS1	protein_coding	1.00993	4.12e-08	7.26e-06	-22.3487	9.60911
ENSG00000169583	CLIC3	protein_coding	2.48729	4.25e-08	7.46e-06	-22.2579	9.57842
ENSG00000079215	SLC1A3	protein_coding	-1.3687	4.38e-08	7.67e-06	22.1638	9.54651
ENSG00000100739	BDKRB1	protein_coding	-1.81584	4.45e-08	7.75e-06	22.1216	9.53214
ENSG00000112118	MCM3	protein_coding	-1.24581	4.51e-08	7.84e-06	22.0751	9.51626
ENSG00000197696	NMB	protein_coding	-1.46985	4.62e-08	8e-06	22.0055	9.49243
ENSG00000065328	MCM10	protein_coding	-1.29694	4.65e-08	8.02e-06	21.9875	9.48623
ENSG00000144355	DLX1	protein_coding	-0.871194	4.75e-08	8.13e-06	21.9243	9.4645
ENSG00000113810	SMC4	protein_coding	-1.34719	4.77e-08	8.14e-06	21.9111	9.45994
ENSG00000243244	STON1	protein_coding	1.13154	4.87e-08	8.26e-06	-21.8479	9.43811
ENSG00000148926	ADM	protein_coding	1.68796	4.96e-08	8.35e-06	-21.7953	9.41992
ENSG00000144810	COL8A1	protein_coding	1.39245	4.98e-08	8.35e-06	-21.7837	9.41588
ENSG00000129195	FAM64A	protein_coding	-1.36058	5.04e-08	8.42e-06	21.7504	9.40431
ENSG00000167617	CDC42EP5	protein_coding	0.733113	5.06e-08	8.42e-06	-21.7343	9.39873
ENSG00000136160	EDNRB	protein_coding	1.16475	5.09e-08	8.42e-06	-21.7164	9.39248
ENSG00000167552	TUBA1A	protein_coding	-0.722877	5.1e-08	8.42e-06	21.7139	9.3916
ENSG00000196616	ADH1B	protein_coding	1.38287	5.11e-08	8.42e-06	-21.7074	9.38934
ENSG00000040275	SPDL1	protein_coding	-1.36318	5.26e-08	8.64e-06	21.6231	9.35989
ENSG00000175592	FOSL1	protein_coding	-1.79342	5.28e-08	8.64e-06	21.6115	9.35584
ENSG00000021762	OSBPL5	protein_coding	1.84308	5.29e-08	8.64e-06	-21.6024	9.35264
ENSG00000154188	ANGPT1	protein_coding	2.44728	5.35e-08	8.67e-06	-21.5738	9.34263
ENSG00000138685	FGF2	protein_coding	-1.13434	5.39e-08	8.68e-06	21.5511	9.33463
ENSG00000163710	PCOLCE2	protein_coding	-1.4381	5.4e-08	8.68e-06	21.5462	9.3329
ENSG00000135823	STX6	protein_coding	0.921866	5.42e-08	8.68e-06	-21.5357	9.32925
ENSG00000122952	ZWINT	protein_coding	-1.09885	5.42e-08	8.68e-06	21.5319	9.3279
ENSG00000152217	SETBP1	protein_coding	1.45768	5.51e-08	8.77e-06	-21.4866	9.31194
ENSG00000128284	APOL3	protein_coding	1.29456	5.52e-08	8.77e-06	-21.4824	9.31044
ENSG00000165304	MELK	protein_coding	-1.40067	5.56e-08	8.79e-06	21.462	9.30324
ENSG00000172716	SLFN11	protein_coding	-1.08439	5.57e-08	8.79e-06	21.4527	9.29998
ENSG00000121691	CAT	protein_coding	1.65175	5.59e-08	8.79e-06	-21.4459	9.29758
ENSG00000115993	TRAK2	protein_coding	0.910858	5.8e-08	9.09e-06	-21.3358	9.25856
ENSG00000137393	RNF144B	protein_coding	1.28911	5.81e-08	9.09e-06	-21.3317	9.25708
ENSG00000177606	JUN	protein_coding	-1.61403	5.83e-08	9.1e-06	21.3197	9.25281
ENSG00000137965	IFI44	protein_coding	-1.32194	5.93e-08	9.21e-06	21.2742	9.23663
ENSG00000077942	FBLN1	protein_coding	1.77619	5.99e-08	9.28e-06	-21.2424	9.22526
ENSG00000198736	MSRB1	protein_coding	1.25649	6.16e-08	9.51e-06	-21.1638	9.19712
ENSG00000134107	BHLHE40	protein_coding	-1.97626	6.21e-08	9.51e-06	21.1372	9.18757
ENSG00000108561	C1QBP	protein_coding	-0.925369	6.21e-08	9.51e-06	21.1385	9.18804
ENSG00000169071	ROR2	protein_coding	1.41732	6.22e-08	9.51e-06	-21.1359	9.18711
ENSG00000167553	TUBA1C	protein_coding	-1.38269	6.35e-08	9.69e-06	21.0749	9.16517
ENSG00000152253	SPC25	protein_coding	-0.802973	6.39e-08	9.71e-06	21.058	9.15906
ENSG00000078269	SYNJ2	protein_coding	-1.43248	6.41e-08	9.71e-06	21.0496	9.15602
ENSG00000137673	MMP7	protein_coding	1.0141	6.45e-08	9.72e-06	-21.0307	9.1492
ENSG00000169047	IRS1	protein_coding	-1.2375	6.49e-08	9.74e-06	21.011	9.14206
ENSG00000170961	HAS2	protein_coding	-2.08566	6.51e-08	9.74e-06	21.0055	9.14009
ENSG00000118193	KIF14	protein_coding	-1.15264	6.58e-08	9.78e-06	20.9754	9.12918
ENSG00000112984	KIF20A	protein_coding	-1.7127	6.93e-08	1.03e-05	20.8252	9.07452
ENSG00000146670	CDCA5	protein_coding	-1.47471	6.96e-08	1.03e-05	20.816	9.07114
ENSG00000111907	TPD52L1	protein_coding	1.8935	6.99e-08	1.03e-05	-20.8038	9.06669
ENSG00000142731	PLK4	protein_coding	-1.39087	7.07e-08	1.04e-05	20.7715	9.05486
ENSG00000221869	CEBPD	protein_coding	1.43071	7.09e-08	1.04e-05	-20.7635	9.05192
ENSG00000106089	STX1A	protein_coding	-1.38049	7.1e-08	1.04e-05	20.7595	9.05048
ENSG00000077152	UBE2T	protein_coding	-1.18876	7.14e-08	1.04e-05	20.7409	9.04365
ENSG00000092607	TBX15	protein_coding	0.961924	7.3e-08	1.06e-05	-20.6805	9.02145
ENSG00000104147	OIP5	protein_coding	-0.882962	7.31e-08	1.06e-05	20.677	9.02015
ENSG00000100600	LGMN	protein_coding	1.60303	7.35e-08	1.06e-05	-20.661	9.01423
ENSG00000148175	STOM	protein_coding	1.60572	7.59e-08	1.09e-05	-20.57	8.98062
ENSG00000172465	TCEAL1	protein_coding	1.04915	7.65e-08	1.1e-05	-20.5465	8.97189
ENSG00000142867	BCL10	protein_coding	-0.67689	7.81e-08	1.12e-05	20.4889	8.9505
ENSG00000111247	RAD51AP1	protein_coding	-1.15716	7.82e-08	1.12e-05	20.4861	8.94945
ENSG00000143320	CRABP2	protein_coding	-1.48542	8.03e-08	1.14e-05	20.412	8.92181
ENSG00000132329	RAMP1	protein_coding	2.21274	8.47e-08	1.2e-05	-20.266	8.86701
ENSG00000165899	OTOGL	protein_coding	0.862589	8.69e-08	1.23e-05	-20.1945	8.84003
ENSG00000111319	SCNN1A	protein_coding	1.18593	8.86e-08	1.25e-05	-20.1414	8.81989
ENSG00000108846	ABCC3	protein_coding	1.28959	9.35e-08	1.31e-05	-19.9948	8.76403
ENSG00000127920	GNG11	protein_coding	-0.7237	9.62e-08	1.35e-05	19.9172	8.7343
ENSG00000099998	GGT5	protein_coding	1.4937	9.7e-08	1.35e-05	-19.8934	8.72515
ENSG00000126458	RRAS	protein_coding	1.72214	9.86e-08	1.37e-05	-19.8515	8.70899
ENSG00000067992	PDK3	protein_coding	0.727289	9.92e-08	1.37e-05	-19.8332	8.70194
ENSG00000150540	HNMT	protein_coding	1.42412	9.95e-08	1.37e-05	-19.8246	8.69863
ENSG00000125868	DSTN	protein_coding	1.25156	1.01e-07	1.39e-05	-19.7918	8.68593
ENSG00000158270	COLEC12	protein_coding	-1.6514	1.02e-07	1.39e-05	19.7626	8.67461
ENSG00000214274	ANG	protein_coding	1.25326	1.03e-07	1.4e-05	-19.7332	8.66324
ENSG00000101460	MAP1LC3A	protein_coding	1.60046	1.03e-07	1.4e-05	-19.7294	8.66174
ENSG00000184500	PROS1	protein_coding	1.38372	1.03e-07	1.4e-05	-19.7298	8.66192
ENSG00000131876	SNRPA1	protein_coding	-1.23416	1.04e-07	1.41e-05	19.6982	8.64964
ENSG00000022267	FHL1	protein_coding	1.71299	1.05e-07	1.41e-05	-19.6798	8.64245
ENSG00000080561	MID2	protein_coding	1.05364	1.05e-07	1.41e-05	-19.6753	8.64072
ENSG00000061337	LZTS1	protein_coding	-0.67791	1.07e-07	1.43e-05	19.6183	8.61848
ENSG00000100906	NFKBIA	protein_coding	1.6941	1.07e-07	1.43e-05	-19.6393	8.62667
ENSG00000082146	STRADB	protein_coding	0.975333	1.09e-07	1.45e-05	-19.5756	8.60178
ENSG00000145936	KCNMB1	protein_coding	1.65341	1.1e-07	1.46e-05	-19.5517	8.59238
ENSG00000271447	MMP28	protein_coding	1.14233	1.13e-07	1.49e-05	-19.4827	8.56527
ENSG00000155792	DEPTOR	protein_coding	0.749534	1.14e-07	1.5e-05	-19.4593	8.55606
ENSG00000188372	ZP3	protein_coding	0.879198	1.16e-07	1.52e-05	-19.4199	8.54048
ENSG00000164850	GPER1	protein_coding	-0.980338	1.18e-07	1.54e-05	19.3735	8.52212
ENSG00000166881	NEMP1	protein_coding	-0.787694	1.18e-07	1.54e-05	19.3814	8.52529
ENSG00000166819	PLIN1	protein_coding	0.767161	1.19e-07	1.54e-05	-19.3574	8.51576
ENSG00000089123	TASP1	protein_coding	0.720825	1.19e-07	1.54e-05	-19.3581	8.51602
ENSG00000166508	MCM7	protein_coding	-1.32404	1.21e-07	1.56e-05	19.3136	8.49835
ENSG00000117395	EBNA1BP2	protein_coding	-0.803249	1.25e-07	1.61e-05	19.2285	8.46443
ENSG00000072571	HMMR	protein_coding	-1.32482	1.27e-07	1.63e-05	19.1826	8.44606
ENSG00000163947	ARHGEF3	protein_coding	-0.950956	1.28e-07	1.64e-05	19.1577	8.43608
ENSG00000169679	BUB1	protein_coding	-1.44894	1.29e-07	1.65e-05	19.1328	8.4261
ENSG00000011426	ANLN	protein_coding	-1.49422	1.3e-07	1.67e-05	19.1072	8.4158
ENSG00000213694	S1PR3	protein_coding	1.01087	1.34e-07	1.7e-05	-19.0321	8.38551
ENSG00000139174	PRICKLE1	protein_coding	0.683519	1.35e-07	1.7e-05	-19.0261	8.3831
ENSG00000213626	LBH	protein_coding	1.24126	1.37e-07	1.72e-05	-18.9858	8.36679
ENSG00000115109	EPB41L5	protein_coding	0.650847	1.41e-07	1.77e-05	-18.9123	8.33694
ENSG00000131153	GINS2	protein_coding	-1.22098	1.42e-07	1.79e-05	18.8812	8.32429
ENSG00000145284	SCD5	protein_coding	1.26482	1.49e-07	1.86e-05	-18.758	8.27387
ENSG00000120899	PTK2B	protein_coding	1.22489	1.5e-07	1.86e-05	-18.7513	8.27112
ENSG00000186918	ZNF395	protein_coding	1.22175	1.51e-07	1.88e-05	-18.7289	8.2619
ENSG00000144583	MARCHF4	protein_coding	-0.951212	1.53e-07	1.89e-05	18.6991	8.24965
ENSG00000184702	SEPTIN5	protein_coding	1.88551	1.54e-07	1.9e-05	-18.6876	8.24489
ENSG00000169607	CKAP2L	protein_coding	-1.24636	1.56e-07	1.92e-05	18.6443	8.22703
ENSG00000007968	E2F2	protein_coding	-0.700106	1.57e-07	1.93e-05	18.6356	8.22341
ENSG00000005022	SLC25A5	protein_coding	-0.814516	1.59e-07	1.94e-05	18.5961	8.20705
ENSG00000011638	TMEM159	protein_coding	1.23618	1.59e-07	1.94e-05	-18.597	8.20745
ENSG00000135723	FHOD1	protein_coding	-0.967052	1.6e-07	1.94e-05	18.5829	8.2016
ENSG00000128294	TPST2	protein_coding	-0.747781	1.6e-07	1.94e-05	18.5836	8.20189
ENSG00000185950	IRS2	protein_coding	2.3762	1.62e-07	1.96e-05	-18.547	8.18669
ENSG00000113460	BRIX1	protein_coding	1.02558	1.63e-07	1.97e-05	-18.534	8.18128
ENSG00000150051	MKX	protein_coding	1.06935	1.66e-07	2e-05	-18.4841	8.16046
ENSG00000169851	PCDH7	protein_coding	0.761931	1.66e-07	2e-05	-18.4836	8.16029
ENSG00000109107	ALDOC	protein_coding	1.46148	1.68e-07	2.01e-05	-18.4603	8.15055
ENSG00000165124	SVEP1	protein_coding	3.20948	1.69e-07	2.03e-05	-18.4368	8.14073
ENSG00000100479	POLE2	protein_coding	-0.901419	1.73e-07	2.06e-05	18.3866	8.11966
ENSG00000160193	WDR4	protein_coding	-0.844262	1.76e-07	2.09e-05	18.3469	8.103
ENSG00000131188	PRR7	protein_coding	-1.3523	1.78e-07	2.12e-05	18.3115	8.08807
ENSG00000130751	NPAS1	protein_coding	1.16667	1.81e-07	2.14e-05	-18.2733	8.07198
ENSG00000170515	PA2G4	protein_coding	-0.785972	1.81e-07	2.14e-05	18.2706	8.07083
ENSG00000124479	NDP	protein_coding	-0.637025	1.82e-07	2.14e-05	18.2605	8.06656
ENSG00000186377	CYP4X1	protein_coding	0.720581	1.83e-07	2.15e-05	-18.249	8.06168
ENSG00000115648	MLPH	protein_coding	-1.1309	1.85e-07	2.17e-05	18.2159	8.04765
ENSG00000161800	RACGAP1	protein_coding	-1.15987	1.87e-07	2.18e-05	18.1963	8.03935
ENSG00000176102	CSTF3	protein_coding	-1.21623	1.88e-07	2.18e-05	18.184	8.03411
ENSG00000146233	CYP39A1	protein_coding	1.07087	1.9e-07	2.19e-05	-18.1478	8.01874
ENSG00000174371	EXO1	protein_coding	-1.04102	1.9e-07	2.19e-05	18.1465	8.01818
ENSG00000073417	PDE8A	protein_coding	1.12768	1.9e-07	2.19e-05	-18.1574	8.02282
ENSG00000144354	CDCA7	protein_coding	-0.804513	1.99e-07	2.28e-05	18.0413	7.97327
ENSG00000069399	BCL3	protein_coding	-1.35205	2.02e-07	2.3e-05	17.9968	7.95418
ENSG00000116133	DHCR24	protein_coding	0.853928	2.02e-07	2.3e-05	-17.9941	7.95299
ENSG00000125257	ABCC4	protein_coding	1.36343	2.08e-07	2.34e-05	-17.9257	7.92354
ENSG00000113389	NPR3	protein_coding	2.16378	2.08e-07	2.34e-05	-17.9332	7.92681
ENSG00000088325	TPX2	protein_coding	-1.40248	2.08e-07	2.34e-05	17.9328	7.9266
ENSG00000104332	SFRP1	protein_coding	0.883824	2.11e-07	2.37e-05	-17.89	7.90812
ENSG00000024526	DEPDC1	protein_coding	-1.11386	2.13e-07	2.39e-05	17.8647	7.89717
ENSG00000089685	BIRC5	protein_coding	-1.55365	2.2e-07	2.46e-05	17.7896	7.86459
ENSG00000180992	MRPL14	protein_coding	-0.722845	2.2e-07	2.46e-05	17.7872	7.86355
ENSG00000152952	PLOD2	protein_coding	-1.6017	2.22e-07	2.47e-05	17.771	7.85651
ENSG00000170917	NUDT6	protein_coding	-0.635494	2.27e-07	2.52e-05	17.7113	7.83045
ENSG00000146648	EGFR	protein_coding	-1.10448	2.3e-07	2.54e-05	17.6873	7.81996
ENSG00000154556	SORBS2	protein_coding	1.73414	2.32e-07	2.55e-05	-17.6591	7.8076
ENSG00000101849	TBL1X	protein_coding	1.11524	2.32e-07	2.55e-05	-17.6641	7.80978
ENSG00000156011	PSD3	protein_coding	-1.58388	2.33e-07	2.55e-05	17.6524	7.80466
ENSG00000136404	TM6SF1	protein_coding	0.750859	2.33e-07	2.55e-05	-17.6533	7.80507
ENSG00000169218	RSPO1	protein_coding	1.20568	2.34e-07	2.56e-05	-17.6389	7.79873
ENSG00000106211	HSPB1	protein_coding	1.84489	2.35e-07	2.56e-05	-17.6266	7.79332
ENSG00000145715	RASA1	protein_coding	-1.38776	2.35e-07	2.56e-05	17.6288	7.79431
ENSG00000115884	SDC1	protein_coding	-0.944118	2.35e-07	2.56e-05	17.6287	7.79423
ENSG00000147119	CHST7	protein_coding	0.619918	2.37e-07	2.57e-05	-17.608	7.78518
ENSG00000153976	HS3ST3A1	protein_coding	-0.977045	2.38e-07	2.57e-05	17.6036	7.78323
ENSG00000169116	PARM1	protein_coding	0.869777	2.39e-07	2.58e-05	-17.5895	7.77703
ENSG00000151892	GFRA1	protein_coding	1.22098	2.4e-07	2.58e-05	-17.5793	7.77252
ENSG00000100526	CDKN3	protein_coding	-1.64396	2.43e-07	2.6e-05	17.5536	7.7612
ENSG00000169744	LDB2	protein_coding	-1.60774	2.46e-07	2.62e-05	17.5252	7.74863
ENSG00000105427	CNFN	protein_coding	1.00296	2.47e-07	2.62e-05	-17.5121	7.74285
ENSG00000154380	ENAH	protein_coding	0.869898	2.47e-07	2.62e-05	-17.5155	7.74437
ENSG00000089327	FXYD5	protein_coding	-0.699673	2.47e-07	2.62e-05	17.5092	7.74159
ENSG00000138668	HNRNPD	protein_coding	-0.842934	2.47e-07	2.62e-05	17.516	7.74458
ENSG00000167325	RRM1	protein_coding	-1.09779	2.48e-07	2.63e-05	17.4973	7.73631
ENSG00000187193	MT1X	protein_coding	1.58615	2.49e-07	2.63e-05	-17.4959	7.7357
ENSG00000071967	CYBRD1	protein_coding	1.26292	2.51e-07	2.64e-05	-17.4756	7.7267
ENSG00000240694	PNMA2	protein_coding	1.42828	2.51e-07	2.64e-05	-17.4748	7.72633
ENSG00000093009	CDC45	protein_coding	-1.33469	2.52e-07	2.64e-05	17.4626	7.72093
ENSG00000164032	H2AFZ	protein_coding	-1.28942	2.52e-07	2.64e-05	17.466	7.7224
ENSG00000124107	SLPI	protein_coding	1.06542	2.53e-07	2.65e-05	-17.4498	7.71524
ENSG00000244274	DBNDD2	protein_coding	1.0561	2.56e-07	2.67e-05	-17.4273	7.70522
ENSG00000100162	CENPM	protein_coding	-1.39018	2.59e-07	2.69e-05	17.3994	7.69281
ENSG00000173457	PPP1R14B	protein_coding	-0.900272	2.63e-07	2.73e-05	17.3582	7.67446
ENSG00000145779	TNFAIP8	protein_coding	0.705611	2.64e-07	2.73e-05	-17.3503	7.67092
ENSG00000171033	PKIA	protein_coding	-1.28591	2.68e-07	2.77e-05	17.3146	7.65492
ENSG00000104213	PDGFRL	protein_coding	0.809547	2.7e-07	2.78e-05	-17.2968	7.64696
ENSG00000000971	CFH	protein_coding	0.927768	2.71e-07	2.78e-05	-17.2921	7.64487
ENSG00000046653	GPM6B	protein_coding	1.01553	2.74e-07	2.8e-05	-17.2655	7.63292
ENSG00000181751	C5orf30	protein_coding	-0.588006	2.75e-07	2.81e-05	17.2578	7.62943
ENSG00000134744	ZCCHC11	protein_coding	0.71804	2.76e-07	2.82e-05	-17.2446	7.62351
ENSG00000115756	HPCAL1	protein_coding	-1.35262	2.77e-07	2.82e-05	17.239	7.62099
ENSG00000182853	VMO1	protein_coding	0.818453	2.79e-07	2.83e-05	-17.2258	7.61504
ENSG00000154127	UBASH3B	protein_coding	-1.07829	2.82e-07	2.86e-05	17.1953	7.60129
ENSG00000164122	ASB5	protein_coding	0.680077	2.84e-07	2.87e-05	-17.1782	7.59357
ENSG00000138675	FGF5	protein_coding	-1.0107	2.86e-07	2.89e-05	17.161	7.58581
ENSG00000104936	DMPK	protein_coding	0.850467	2.87e-07	2.89e-05	-17.1542	7.58273
ENSG00000101605	MYOM1	protein_coding	1.20002	2.88e-07	2.89e-05	-17.1433	7.57781
ENSG00000011465	DCN	protein_coding	1.96468	2.89e-07	2.89e-05	-17.1421	7.57726
ENSG00000129810	SGO1	protein_coding	-0.82934	2.89e-07	2.89e-05	17.1368	7.57489
ENSG00000168496	FEN1	protein_coding	-1.32656	2.92e-07	2.91e-05	17.1165	7.56568
ENSG00000123700	KCNJ2	protein_coding	-0.891781	2.95e-07	2.93e-05	17.0935	7.55524
ENSG00000112699	GMDS	protein_coding	1.06038	2.96e-07	2.93e-05	-17.0845	7.55116
ENSG00000178999	AURKB	protein_coding	-1.53553	2.98e-07	2.94e-05	17.0703	7.54468
ENSG00000105894	PTN	protein_coding	1.69499	2.98e-07	2.94e-05	-17.0705	7.54479
ENSG00000162630	B3GALT2	protein_coding	0.895888	3.05e-07	3e-05	-17.0141	7.51909
ENSG00000123610	TNFAIP6	protein_coding	-1.53837	3.06e-07	3e-05	17.0058	7.5153
ENSG00000163251	FZD5	protein_coding	0.944004	3.07e-07	3.01e-05	-16.9974	7.51149
ENSG00000106123	EPHB6	protein_coding	0.800507	3.09e-07	3.02e-05	-16.9808	7.50387
ENSG00000064666	CNN2	protein_coding	1.33427	3.12e-07	3.04e-05	-16.961	7.49483
ENSG00000109814	UGDH	protein_coding	-1.08444	3.12e-07	3.04e-05	16.9623	7.49543
ENSG00000167549	CORO6	protein_coding	0.726845	3.14e-07	3.05e-05	-16.9452	7.48758
ENSG00000134070	IRAK2	protein_coding	-0.738735	3.16e-07	3.06e-05	16.9273	7.47938
ENSG00000188158	NHS	protein_coding	-0.952656	3.16e-07	3.06e-05	16.9287	7.48003
ENSG00000213551	DNAJC9	protein_coding	-1.1732	3.22e-07	3.11e-05	16.8902	7.46235
ENSG00000156113	KCNMA1	protein_coding	-1.04245	3.22e-07	3.11e-05	16.8862	7.46049
ENSG00000128050	PAICS	protein_coding	-0.866173	3.24e-07	3.11e-05	16.8756	7.45563
ENSG00000169908	TM4SF1	protein_coding	-1.00274	3.24e-07	3.11e-05	16.8728	7.45431
ENSG00000137331	IER3	protein_coding	-1.90261	3.27e-07	3.13e-05	16.8529	7.44517
ENSG00000105963	ADAP1	protein_coding	1.64332	3.3e-07	3.16e-05	-16.8294	7.43434
ENSG00000185885	IFITM1	protein_coding	2.0815	3.34e-07	3.19e-05	-16.8029	7.4221
ENSG00000197894	ADH5	protein_coding	0.8506	3.43e-07	3.24e-05	-16.7403	7.39306
ENSG00000156802	ATAD2	protein_coding	-0.969147	3.43e-07	3.24e-05	16.744	7.39479
ENSG00000106366	SERPINE1	protein_coding	-3.24127	3.46e-07	3.25e-05	16.7195	7.3834
ENSG00000114480	GBE1	protein_coding	0.665822	3.48e-07	3.25e-05	-16.7052	7.37675
ENSG00000117594	HSD11B1	protein_coding	0.605148	3.48e-07	3.25e-05	-16.7105	7.37922
ENSG00000111445	RFC5	protein_coding	-0.800671	3.48e-07	3.25e-05	16.7073	7.37773
ENSG00000138829	FBN2	protein_coding	2.75569	3.49e-07	3.25e-05	-16.7032	7.37585
ENSG00000108960	MMD	protein_coding	0.808413	3.49e-07	3.25e-05	-16.7046	7.37649
ENSG00000143842	SOX13	protein_coding	0.681139	3.49e-07	3.25e-05	-16.7027	7.3756
ENSG00000128274	A4GALT	protein_coding	0.660373	3.52e-07	3.27e-05	-16.6847	7.36723
ENSG00000110057	UNC93B1	protein_coding	0.75866	3.53e-07	3.28e-05	-16.6725	7.36154
ENSG00000117399	CDC20	protein_coding	-1.59351	3.54e-07	3.28e-05	16.6668	7.35886
ENSG00000072163	LIMS2	protein_coding	1.5121	3.58e-07	3.3e-05	-16.6461	7.34923
ENSG00000133392	MYH11	protein_coding	0.732506	3.59e-07	3.31e-05	-16.6362	7.34459
ENSG00000176619	LMNB2	protein_coding	-1.1348	3.6e-07	3.32e-05	16.6289	7.34117
ENSG00000164251	F2RL1	protein_coding	-0.616803	3.65e-07	3.35e-05	16.602	7.32858
ENSG00000176771	NCKAP5	protein_coding	-0.763086	3.65e-07	3.35e-05	16.5965	7.32603
ENSG00000085063	CD59	protein_coding	-0.928465	3.68e-07	3.37e-05	16.5835	7.31993
ENSG00000136859	ANGPTL2	protein_coding	1.52907	3.72e-07	3.4e-05	-16.5549	7.30652
ENSG00000111252	SH2B3	protein_coding	-1.5076	3.76e-07	3.43e-05	16.5307	7.29514
ENSG00000197170	PSMD12	protein_coding	-0.90543	3.79e-07	3.45e-05	16.5113	7.28597
ENSG00000133030	MPRIP	protein_coding	-0.780278	3.8e-07	3.46e-05	16.5065	7.28371
ENSG00000095637	SORBS1	protein_coding	0.753365	3.86e-07	3.5e-05	-16.4745	7.26862
ENSG00000106617	PRKAG2	protein_coding	0.95276	3.9e-07	3.53e-05	-16.4484	7.25628
ENSG00000166451	CENPN	protein_coding	-1.21068	3.93e-07	3.55e-05	16.4324	7.24871
ENSG00000054277	OPN3	protein_coding	0.848813	3.99e-07	3.6e-05	-16.397	7.23193
ENSG00000125319	C17orf53	protein_coding	-0.640433	4.01e-07	3.6e-05	16.3857	7.22657
ENSG00000166347	CYB5A	protein_coding	1.209	4.01e-07	3.6e-05	-16.3841	7.22583
ENSG00000164283	ESM1	protein_coding	-1.78578	4.02e-07	3.6e-05	16.3788	7.22333
ENSG00000124766	SOX4	protein_coding	1.14041	4.02e-07	3.6e-05	-16.3819	7.22476
ENSG00000143476	DTL	protein_coding	-0.661641	4.11e-07	3.67e-05	16.331	7.20057
ENSG00000109846	CRYAB	protein_coding	2.6391	4.16e-07	3.7e-05	-16.3046	7.18797
ENSG00000104324	CPQ	protein_coding	0.982422	4.17e-07	3.7e-05	-16.3012	7.18635
ENSG00000146021	KLHL3	protein_coding	0.969833	4.23e-07	3.75e-05	-16.2662	7.1696
ENSG00000198732	SMOC1	protein_coding	1.30018	4.24e-07	3.75e-05	-16.2634	7.16829
ENSG00000122035	RASL11A	protein_coding	1.09667	4.27e-07	3.77e-05	-16.2472	7.16053
ENSG00000133119	RFC3	protein_coding	-0.914353	4.28e-07	3.77e-05	16.2409	7.15748
ENSG00000197147	LRRC8B	protein_coding	0.77846	4.32e-07	3.79e-05	-16.2219	7.1484
ENSG00000178814	OPLAH	protein_coding	0.999404	4.5e-07	3.94e-05	-16.1303	7.1043
ENSG00000148677	ANKRD1	protein_coding	1.38468	4.53e-07	3.95e-05	-16.1155	7.09715
ENSG00000101680	LAMA1	protein_coding	-0.642249	4.53e-07	3.95e-05	16.1118	7.09538
ENSG00000100297	MCM5	protein_coding	-1.03771	4.64e-07	4.03e-05	16.0627	7.07161
ENSG00000159388	BTG2	protein_coding	1.13043	4.66e-07	4.03e-05	-16.0514	7.06611
ENSG00000063241	ISOC2	protein_coding	-0.834304	4.66e-07	4.03e-05	16.0532	7.06698
ENSG00000138678	GPAT3	protein_coding	-0.645022	4.68e-07	4.04e-05	16.0403	7.0607
ENSG00000171533	MAP6	protein_coding	0.973579	4.68e-07	4.04e-05	-16.0439	7.06247
ENSG00000145386	CCNA2	protein_coding	-1.49804	4.69e-07	4.04e-05	16.0371	7.05918
ENSG00000168216	LMBRD1	protein_coding	0.764304	4.71e-07	4.04e-05	-16.0277	7.05461
ENSG00000159147	DONSON	protein_coding	-0.938162	4.72e-07	4.04e-05	16.0255	7.05353
ENSG00000169764	UGP2	protein_coding	1.26153	4.74e-07	4.06e-05	-16.0139	7.04789
ENSG00000168061	SAC3D1	protein_coding	-1.40051	4.82e-07	4.12e-05	15.9795	7.03112
ENSG00000179431	FJX1	protein_coding	-1.24976	4.83e-07	4.12e-05	15.9743	7.02859
ENSG00000115457	IGFBP2	protein_coding	3.45227	4.88e-07	4.16e-05	-15.9485	7.01602
ENSG00000166888	STAT6	protein_coding	0.623709	4.91e-07	4.18e-05	-15.9362	7.00997
ENSG00000134986	NREP	protein_coding	-1.1814	4.96e-07	4.21e-05	15.9143	6.99928
ENSG00000163170	BOLA3	protein_coding	-0.956633	5.01e-07	4.25e-05	15.8915	6.98811
ENSG00000116717	GADD45A	protein_coding	1.41686	5.03e-07	4.25e-05	-15.8857	6.98526
ENSG00000123096	SSPN	protein_coding	0.994494	5.04e-07	4.26e-05	-15.8788	6.98187
ENSG00000213741	RPS29	protein_coding	1.50799	5.08e-07	4.28e-05	-15.863	6.97414
ENSG00000105552	BCAT2	protein_coding	0.857647	5.1e-07	4.29e-05	-15.856	6.97068
ENSG00000136205	TNS3	protein_coding	1.83912	5.11e-07	4.29e-05	-15.8486	6.96702
ENSG00000198108	CHSY3	protein_coding	0.906421	5.19e-07	4.33e-05	-15.817	6.95148
ENSG00000165283	STOML2	protein_coding	-0.614317	5.22e-07	4.35e-05	15.8016	6.94388
ENSG00000157570	TSPAN18	protein_coding	3.21987	5.27e-07	4.38e-05	-15.7831	6.93474
ENSG00000162746	FCRLB	protein_coding	-0.709787	5.38e-07	4.46e-05	15.7396	6.91325
ENSG00000239282	GATSL3	protein_coding	0.633714	5.43e-07	4.5e-05	-15.7173	6.90221
ENSG00000176225	RTTN	protein_coding	-0.61954	5.5e-07	4.54e-05	15.6893	6.88827
ENSG00000176485	PLA2G16	protein_coding	1.25268	5.55e-07	4.57e-05	-15.6724	6.87987
ENSG00000158234	FAIM	protein_coding	0.660976	5.56e-07	4.57e-05	-15.668	6.87769
ENSG00000111602	TIMELESS	protein_coding	-0.629602	5.61e-07	4.6e-05	15.6486	6.86806
ENSG00000111669	TPI1	protein_coding	-0.716313	5.61e-07	4.6e-05	15.6472	6.86733
ENSG00000166923	GREM1	protein_coding	-2.0801	5.64e-07	4.62e-05	15.6366	6.86208
ENSG00000164647	STEAP1	protein_coding	-0.95178	5.65e-07	4.62e-05	15.6329	6.8602
ENSG00000145390	USP53	protein_coding	1.23033	5.66e-07	4.62e-05	-15.6284	6.85796
ENSG00000148154	UGCG	protein_coding	-1.31632	5.72e-07	4.66e-05	15.6072	6.84739
ENSG00000076685	NT5C2	protein_coding	0.818312	5.78e-07	4.7e-05	-15.5825	6.83505
ENSG00000132274	TRIM22	protein_coding	0.757604	5.82e-07	4.71e-05	-15.5671	6.82732
ENSG00000197632	SERPINB2	protein_coding	-0.679138	5.86e-07	4.73e-05	15.5536	6.82055
ENSG00000168461	RAB31	protein_coding	1.0837	5.87e-07	4.73e-05	-15.5507	6.81909
ENSG00000167601	AXL	protein_coding	-1.20294	5.88e-07	4.73e-05	15.5464	6.81694
ENSG00000117228	GBP1	protein_coding	0.8289	5.91e-07	4.74e-05	-15.5356	6.81152
ENSG00000101335	MYL9	protein_coding	1.39849	5.96e-07	4.76e-05	-15.5177	6.80253
ENSG00000137309	HMGA1	protein_coding	-3.12188	6.02e-07	4.8e-05	15.4976	6.79243
ENSG00000163512	AZI2	protein_coding	0.962217	6.09e-07	4.84e-05	-15.4718	6.77942
ENSG00000091651	ORC6	protein_coding	-1.13704	6.24e-07	4.94e-05	15.4195	6.753
ENSG00000197561	ELANE	protein_coding	0.905323	6.28e-07	4.97e-05	-15.4049	6.7456
ENSG00000156587	UBE2L6	protein_coding	0.735007	6.29e-07	4.97e-05	-15.4015	6.74388
ENSG00000099783	HNRNPM	protein_coding	-0.838417	6.31e-07	4.98e-05	15.3951	6.74064
ENSG00000078399	HOXA9	protein_coding	-0.854296	6.39e-07	5.01e-05	15.3702	6.72803
ENSG00000184939	ZFP90	protein_coding	0.941455	6.4e-07	5.01e-05	-15.3663	6.72606
ENSG00000105696	TMEM59L	protein_coding	0.832334	6.42e-07	5.02e-05	-15.3601	6.72289
ENSG00000068878	PSME4	protein_coding	-0.599365	6.44e-07	5.02e-05	15.3536	6.71959
ENSG00000167969	ECI1	protein_coding	0.864783	6.47e-07	5.03e-05	-15.3437	6.71454
ENSG00000136193	SCRN1	protein_coding	0.695199	6.51e-07	5.06e-05	-15.33	6.70757
ENSG00000189409	MMP23B	protein_coding	0.698808	6.58e-07	5.11e-05	-15.3076	6.69615
ENSG00000145050	MANF	protein_coding	-0.738421	6.61e-07	5.12e-05	15.2967	6.69061
ENSG00000183914	DNAH2	protein_coding	0.657645	6.62e-07	5.12e-05	-15.2944	6.68945
ENSG00000157193	LRP8	protein_coding	-1.13157	6.71e-07	5.18e-05	15.2656	6.67473
ENSG00000150630	VEGFC	protein_coding	-1.56913	6.72e-07	5.18e-05	15.2624	6.67311
ENSG00000109674	NEIL3	protein_coding	-0.670825	6.75e-07	5.19e-05	15.2549	6.66925
ENSG00000166448	TMEM130	protein_coding	0.614643	6.76e-07	5.2e-05	-15.2495	6.6665
ENSG00000130600	H19	lncRNA	1.504	6.83e-07	5.24e-05	-15.2276	6.65529
ENSG00000119938	PPP1R3C	protein_coding	1.64546	6.84e-07	5.24e-05	-15.2255	6.65417
ENSG00000215769	LOC146880	processed transcript	-0.822943	6.87e-07	5.25e-05	15.2157	6.64919
ENSG00000139278	GLIPR1	protein_coding	-1.43642	6.92e-07	5.28e-05	15.202	6.64216
ENSG00000146592	CREB5	protein_coding	-0.73774	6.95e-07	5.28e-05	15.192	6.637
ENSG00000139508	SLC46A3	protein_coding	0.883742	6.95e-07	5.28e-05	-15.1935	6.63776
ENSG00000172020	GAP43	protein_coding	-0.770258	6.97e-07	5.29e-05	15.1881	6.635
ENSG00000198805	PNP	protein_coding	-0.900668	6.99e-07	5.3e-05	15.1798	6.63075
ENSG00000142046	TMEM91	protein_coding	0.942969	7.02e-07	5.3e-05	-15.1711	6.62623
ENSG00000173918	C1QTNF1	protein_coding	1.08185	7.18e-07	5.4e-05	-15.1257	6.60287
ENSG00000125845	BMP2	protein_coding	0.626287	7.23e-07	5.43e-05	-15.111	6.59529
ENSG00000225697	SLC26A6	protein_coding	1.38698	7.28e-07	5.46e-05	-15.0961	6.58755
ENSG00000254911	SCARNA9	lncRNA	0.896896	7.33e-07	5.48e-05	-15.0815	6.58003
ENSG00000187258	NPSR1	protein_coding	0.797116	7.36e-07	5.49e-05	-15.0723	6.57526
ENSG00000170962	PDGFD	protein_coding	0.937756	7.39e-07	5.51e-05	-15.065	6.57145
ENSG00000270885	RASL10B	protein_coding	0.736245	7.55e-07	5.62e-05	-15.0194	6.54777
ENSG00000163661	PTX3	protein_coding	1.40737	7.57e-07	5.62e-05	-15.0149	6.54546
ENSG00000135624	CCT7	protein_coding	-0.715399	7.58e-07	5.62e-05	15.0116	6.54376
ENSG00000167900	TK1	protein_coding	-1.46249	7.59e-07	5.62e-05	15.0082	6.54199
ENSG00000132386	SERPINF1	protein_coding	1.09995	7.63e-07	5.64e-05	-14.9989	6.53714
ENSG00000164050	PLXNB1	protein_coding	1.23149	7.65e-07	5.64e-05	-14.9924	6.53374
ENSG00000100504	PYGL	protein_coding	0.611711	7.65e-07	5.64e-05	-14.9928	6.53394
ENSG00000178105	DDX10	protein_coding	-1.24815	7.66e-07	5.64e-05	14.9897	6.53233
ENSG00000135919	SERPINE2	protein_coding	-0.830303	7.76e-07	5.71e-05	14.9623	6.51805
ENSG00000154229	PRKCA	protein_coding	-1.43505	8.09e-07	5.92e-05	14.8768	6.47329
ENSG00000198513	ATL1	protein_coding	0.710101	8.22e-07	5.99e-05	-14.8456	6.45691
ENSG00000171812	COL8A2	protein_coding	0.999857	8.22e-07	5.99e-05	-14.8463	6.45727
ENSG00000198056	PRIM1	protein_coding	-0.811368	8.22e-07	5.99e-05	14.8459	6.45707
ENSG00000108691	CCL2	protein_coding	-1.9467	8.3e-07	6.02e-05	14.825	6.44608
ENSG00000065911	MTHFD2	protein_coding	0.946502	8.35e-07	6.05e-05	-14.8122	6.43933
ENSG00000103888	CEMIP	protein_coding	-1.94677	8.43e-07	6.09e-05	14.7942	6.42981
ENSG00000214100	LOC389033	processed transcript	0.671417	8.49e-07	6.12e-05	-14.7783	6.42139
ENSG00000163867	ZMYM6	protein_coding	0.790573	8.49e-07	6.12e-05	-14.7797	6.42217
ENSG00000118960	HS1BP3	protein_coding	0.738906	8.57e-07	6.17e-05	-14.7602	6.41182
ENSG00000179750	APOBEC3B	protein_coding	-1.21124	8.65e-07	6.22e-05	14.7415	6.40196
ENSG00000214706	IFRD2	protein_coding	-0.613736	8.77e-07	6.28e-05	14.7135	6.38708
ENSG00000131378	RFTN1	protein_coding	1.45732	8.77e-07	6.28e-05	-14.7135	6.38708
ENSG00000149596	JPH2	protein_coding	1.0187	8.87e-07	6.35e-05	-14.6898	6.37448
ENSG00000110906	KCTD10	protein_coding	0.71504	8.89e-07	6.35e-05	-14.6856	6.37225
ENSG00000109099	PMP22	protein_coding	1.01047	8.92e-07	6.36e-05	-14.6789	6.3687
ENSG00000138031	ADCY3	protein_coding	1.60013	9.13e-07	6.48e-05	-14.6308	6.34302
ENSG00000102393	GLA	protein_coding	-0.686481	9.21e-07	6.51e-05	14.6132	6.33363
ENSG00000108100	CCNY	protein_coding	-0.662033	9.22e-07	6.51e-05	14.6109	6.33243
ENSG00000158402	CDC25C	protein_coding	-0.626714	9.28e-07	6.54e-05	14.5989	6.32596
ENSG00000074527	NTN4	protein_coding	-0.785911	9.32e-07	6.56e-05	14.5904	6.32144
ENSG00000123473	STIL	protein_coding	-1.28705	9.33e-07	6.56e-05	14.5878	6.32003
ENSG00000128340	RAC2	protein_coding	-1.36442	9.52e-07	6.68e-05	14.5462	6.29771
ENSG00000126524	SBDS	protein_coding	0.976043	9.74e-07	6.79e-05	-14.5003	6.27304
ENSG00000204389	HSPA1A	protein_coding	0.816147	9.75e-07	6.79e-05	-14.4985	6.27206
ENSG00000162437	RAVER2	protein_coding	1.2426	9.8e-07	6.81e-05	-14.4886	6.26673
ENSG00000241399	CD302	protein_coding	0.995629	9.83e-07	6.82e-05	-14.4829	6.26368
ENSG00000157510	AFAP1L1	protein_coding	0.656384	9.87e-07	6.84e-05	-14.4742	6.25894
ENSG00000198612	COPS8	protein_coding	0.996294	9.9e-07	6.85e-05	-14.4686	6.25595
ENSG00000164109	MAD2L1	protein_coding	-1.89751	9.91e-07	6.85e-05	14.4659	6.25446
ENSG00000050405	LIMA1	protein_coding	-0.95316	9.94e-07	6.86e-05	14.4609	6.25176
ENSG00000105664	COMP	protein_coding	2.3619	9.95e-07	6.86e-05	-14.458	6.25022
ENSG00000056678	KIFC1	lncRNA	-1.26987	9.98e-07	6.87e-05	14.4522	6.2471
ENSG00000185201	IFITM2	protein_coding	1.37955	1e-06	6.89e-05	-14.4405	6.24076
ENSG00000132164	SLC6A11	protein_coding	0.867948	1e-06	6.89e-05	-14.4433	6.24224
ENSG00000121957	GPSM2	protein_coding	-0.839889	1.01e-06	6.89e-05	14.4386	6.23974
ENSG00000214575	CPEB1	protein_coding	-0.594933	1.02e-06	6.98e-05	14.4107	6.22462
ENSG00000130816	DNMT1	protein_coding	-1.15516	1.02e-06	6.99e-05	14.4029	6.22037
ENSG00000155368	DBI	protein_coding	0.69158	1.03e-06	6.99e-05	-14.3954	6.21631
ENSG00000144381	HSPD1	protein_coding	-0.834534	1.03e-06	6.99e-05	14.3942	6.21563
ENSG00000170035	UBE2E3	protein_coding	-0.87975	1.03e-06	6.99e-05	14.3921	6.2145
ENSG00000188706	ZDHHC9	protein_coding	0.697263	1.04e-06	7.01e-05	-14.3773	6.20644
ENSG00000158710	TAGLN2	protein_coding	-1.46811	1.05e-06	7.11e-05	14.3448	6.18878
ENSG00000126860	EVI2A	protein_coding	-0.733888	1.06e-06	7.11e-05	14.3386	6.18542
ENSG00000158186	MRAS	protein_coding	0.645026	1.06e-06	7.11e-05	-14.3387	6.18545
ENSG00000262814	MRPL12	protein_coding	-0.811459	1.06e-06	7.15e-05	14.3238	6.17735
ENSG00000167333	TRIM68	protein_coding	0.693855	1.06e-06	7.12e-05	-14.3344	6.1831
ENSG00000139734	DIAPH3	protein_coding	-0.691979	1.07e-06	7.17e-05	14.3111	6.17042
ENSG00000178445	GLDC	protein_coding	-0.648044	1.07e-06	7.17e-05	14.3109	6.17031
ENSG00000168268	NT5DC2	protein_coding	-1.28743	1.08e-06	7.22e-05	14.2886	6.15812
ENSG00000076356	PLXNA2	protein_coding	1.18535	1.08e-06	7.21e-05	-14.2985	6.16349
ENSG00000170312	CDK1	protein_coding	-1.13882	1.09e-06	7.22e-05	14.2774	6.15196
ENSG00000198331	HYLS1	protein_coding	-0.891749	1.09e-06	7.22e-05	14.2794	6.15308
ENSG00000168685	IL7R	protein_coding	-0.754478	1.09e-06	7.22e-05	14.2792	6.15297
ENSG00000163808	KIF15	protein_coding	-0.803041	1.09e-06	7.22e-05	14.2799	6.15336
ENSG00000132031	MATN3	protein_coding	1.17839	1.09e-06	7.22e-05	-14.2792	6.15296
ENSG00000198431	TXNRD1	protein_coding	1.10735	1.09e-06	7.22e-05	-14.2825	6.15476
ENSG00000188042	ARL4C	protein_coding	-0.628951	1.1e-06	7.27e-05	14.2568	6.14071
ENSG00000141298	SSH2	protein_coding	0.829923	1.1e-06	7.25e-05	-14.266	6.14573
ENSG00000171522	PTGER4	protein_coding	0.65493	1.11e-06	7.3e-05	-14.2463	6.13492
ENSG00000154734	ADAMTS1	protein_coding	-1.50672	1.12e-06	7.34e-05	14.2327	6.12748
ENSG00000104313	EYA1	protein_coding	0.955959	1.12e-06	7.35e-05	-14.2282	6.125
ENSG00000105486	LIG1	protein_coding	-0.814941	1.12e-06	7.39e-05	14.216	6.11828
ENSG00000138180	CEP55	protein_coding	-1.62767	1.13e-06	7.43e-05	14.2016	6.11038
ENSG00000107562	CXCL12	protein_coding	-2.07712	1.14e-06	7.45e-05	14.1874	6.10255
ENSG00000245848	CEBPA	protein_coding	1.44967	1.15e-06	7.48e-05	-14.1681	6.09188
ENSG00000165501	LRR1	protein_coding	-1.111	1.15e-06	7.48e-05	14.17	6.09295
ENSG00000126778	SIX1	protein_coding	0.836078	1.15e-06	7.48e-05	-14.1684	6.09204
ENSG00000051596	THOC3	protein_coding	-0.862113	1.15e-06	7.48e-05	14.1665	6.09104
ENSG00000123595	RAB9A	protein_coding	0.642135	1.18e-06	7.6e-05	-14.1284	6.06996
ENSG00000174080	CTSF	protein_coding	0.696014	1.19e-06	7.67e-05	-14.1018	6.05521
ENSG00000188215	DCUN1D3	protein_coding	1.1698	1.19e-06	7.67e-05	-14.0994	6.05393
ENSG00000165490	DDIAS	protein_coding	-0.896411	1.19e-06	7.65e-05	14.1127	6.06127
ENSG00000107438	PDLIM1	protein_coding	1.05425	1.19e-06	7.67e-05	-14.1004	6.05446
ENSG00000172638	EFEMP2	protein_coding	0.955131	1.2e-06	7.68e-05	-14.0947	6.05131
ENSG00000175155	YPEL2	protein_coding	1.2517	1.2e-06	7.71e-05	-14.0843	6.04553
ENSG00000131069	ACSS2	protein_coding	0.711318	1.23e-06	7.86e-05	-14.0437	6.02295
ENSG00000127083	OMD	protein_coding	2.18764	1.23e-06	7.86e-05	-14.0441	6.02319
ENSG00000170581	STAT2	protein_coding	1.05262	1.25e-06	7.98e-05	-14.0051	6.00143
ENSG00000119673	ACOT2	protein_coding	1.15698	1.26e-06	7.99e-05	-13.9936	5.99501
ENSG00000150593	PDCD4	protein_coding	0.70256	1.26e-06	7.99e-05	-13.9893	5.99262
ENSG00000080608	PUM3	protein_coding	-0.619682	1.26e-06	7.99e-05	13.9985	5.99777
ENSG00000104415	WISP1	protein_coding	-0.731551	1.26e-06	7.99e-05	13.992	5.99415
ENSG00000168679	SLC16A4	protein_coding	-0.683732	1.27e-06	8.02e-05	13.9787	5.98668
ENSG00000101255	TRIB3	protein_coding	1.10225	1.27e-06	8.01e-05	-13.9825	5.9888
ENSG00000134516	DOCK2	protein_coding	-0.792213	1.28e-06	8.07e-05	13.9629	5.97783
ENSG00000140511	HAPLN3	protein_coding	1.16377	1.28e-06	8.08e-05	-13.9597	5.97607
ENSG00000138735	PDE5A	protein_coding	1.24526	1.29e-06	8.08e-05	-13.9532	5.97243
ENSG00000102897	LYRM1	protein_coding	0.891278	1.3e-06	8.13e-05	-13.9385	5.96417
ENSG00000198074	AKR1B10	protein_coding	-1.12964	1.31e-06	8.17e-05	13.9173	5.9523
ENSG00000127564	PKMYT1	protein_coding	-1.13805	1.31e-06	8.17e-05	13.9165	5.95182
ENSG00000198483	ANKRD35	protein_coding	0.943568	1.32e-06	8.19e-05	-13.911	5.94872
ENSG00000169231	THBS3	protein_coding	1.00412	1.33e-06	8.25e-05	-13.8937	5.939
ENSG00000159208	CIART	protein_coding	-0.847409	1.34e-06	8.32e-05	13.868	5.92451
ENSG00000198467	TPM2	protein_coding	0.721031	1.34e-06	8.31e-05	-13.873	5.92737
ENSG00000204291	COL15A1	protein_coding	-0.996889	1.36e-06	8.39e-05	13.8465	5.91238
ENSG00000120694	HSPH1	protein_coding	-1.1937	1.38e-06	8.52e-05	13.8122	5.89302
ENSG00000099864	PALM	protein_coding	1.92613	1.38e-06	8.52e-05	-13.8135	5.89373
ENSG00000101447	FAM83D	protein_coding	-1.3276	1.39e-06	8.55e-05	13.7984	5.88522
ENSG00000085276	MECOM	protein_coding	0.593918	1.39e-06	8.53e-05	-13.805	5.88894
ENSG00000144362	PHOSPHO2	protein_coding	0.66389	1.42e-06	8.67e-05	-13.7589	5.86281
ENSG00000152953	STK32B	protein_coding	-0.657731	1.42e-06	8.67e-05	13.758	5.86229
ENSG00000149591	TAGLN	protein_coding	1.19126	1.42e-06	8.67e-05	-13.7582	5.86239
ENSG00000105643	ARRDC2	protein_coding	1.28741	1.43e-06	8.67e-05	-13.7536	5.85978
ENSG00000180875	GREM2	protein_coding	-0.690655	1.45e-06	8.8e-05	13.7193	5.84023
ENSG00000110756	HPS5	protein_coding	1.05593	1.46e-06	8.83e-05	-13.7093	5.83453
ENSG00000094916	CBX5	protein_coding	-0.908733	1.48e-06	8.9e-05	13.6911	5.82416
ENSG00000175550	DRAP1	protein_coding	-1.48198	1.48e-06	8.92e-05	13.6853	5.82088
ENSG00000106477	CEP41	protein_coding	-0.849531	1.52e-06	9.15e-05	13.6291	5.78867
ENSG00000160691	SHC1	protein_coding	-0.636095	1.52e-06	9.15e-05	13.6302	5.78929
ENSG00000162604	TM2D1	protein_coding	0.764845	1.52e-06	9.15e-05	-13.6322	5.79046
ENSG00000166681	BEX3	protein_coding	0.907111	1.56e-06	9.33e-05	-13.5883	5.76527
ENSG00000111206	FOXM1	protein_coding	-1.06406	1.56e-06	9.33e-05	13.5844	5.76297
ENSG00000104356	POP1	protein_coding	-0.596859	1.56e-06	9.33e-05	13.5862	5.76405
ENSG00000153814	JAZF1	protein_coding	0.994059	1.57e-06	9.36e-05	-13.5743	5.75721
ENSG00000025434	NR1H3	protein_coding	0.868657	1.58e-06	9.41e-05	-13.5607	5.74936
ENSG00000102312	PORCN	protein_coding	-1.52924	1.58e-06	9.41e-05	13.561	5.7495
ENSG00000175063	UBE2C	protein_coding	-1.71393	1.58e-06	9.41e-05	13.5576	5.74758
ENSG00000120334	CENPL	protein_coding	-0.70917	1.59e-06	9.44e-05	13.5454	5.7405
ENSG00000134285	FKBP11	protein_coding	-0.645146	1.59e-06	9.43e-05	13.5515	5.74401
ENSG00000100911	PSME2	protein_coding	-0.682894	1.59e-06	9.44e-05	13.5456	5.74063
ENSG00000117360	PRPF3	protein_coding	-0.638784	1.6e-06	9.47e-05	13.5344	5.73414
ENSG00000064042	LIMCH1	protein_coding	1.3115	1.61e-06	9.48e-05	-13.5309	5.73216
ENSG00000067057	PFKP	protein_coding	-1.53981	1.62e-06	9.52e-05	13.5195	5.72554
ENSG00000123975	CKS2	protein_coding	-1.46492	1.63e-06	9.57e-05	13.5054	5.71739
ENSG00000166974	MAPRE2	protein_coding	-0.677502	1.63e-06	9.57e-05	13.506	5.71775
ENSG00000269190	FBXO17	protein_coding	0.599517	1.64e-06	9.61e-05	-13.495	5.71137
ENSG00000160789	LMNA	protein_coding	-1.11842	1.65e-06	9.65e-05	13.4782	5.70162
ENSG00000143995	MEIS1	protein_coding	1.01835	1.65e-06	9.65e-05	-13.4799	5.7026
ENSG00000113569	NUP155	protein_coding	-0.595801	1.65e-06	9.64e-05	13.4854	5.70582
ENSG00000130707	ASS1	protein_coding	1.47045	1.67e-06	9.74e-05	-13.4523	5.68658
ENSG00000089693	MLF2	protein_coding	-0.988303	1.67e-06	9.72e-05	13.4602	5.69121
ENSG00000275074	NUDT18	protein_coding	0.947564	1.67e-06	9.74e-05	-13.4532	5.68714
ENSG00000118257	NRP2	protein_coding	0.963696	1.68e-06	9.76e-05	-13.4453	5.68255
ENSG00000090376	IRAK3	protein_coding	0.959459	1.69e-06	9.8e-05	-13.4339	5.67592
ENSG00000087088	BAX	protein_coding	-0.602095	1.7e-06	9.83e-05	13.4241	5.67019
ENSG00000182809	CRIP2	protein_coding	0.634784	1.7e-06	9.83e-05	-13.4253	5.67087
ENSG00000166387	PPFIBP2	protein_coding	0.853711	1.71e-06	9.85e-05	-13.4184	5.6669
ENSG00000148634	HERC4	protein_coding	-1.21505	1.72e-06	9.93e-05	13.4018	5.65721
ENSG00000106484	MEST	protein_coding	-0.709469	1.73e-06	9.97e-05	13.3896	5.6501
ENSG00000129675	ARHGEF6	protein_coding	0.787664	1.75e-06	0.0001	-13.3684	5.63768
ENSG00000140092	FBLN5	protein_coding	1.18909	1.75e-06	0.0001	-13.3735	5.6407
ENSG00000136158	SPRY2	protein_coding	-0.920474	1.75e-06	0.0001	13.3683	5.63764
ENSG00000082126	MPP4	protein_coding	-0.784819	1.77e-06	0.000101	13.3463	5.62476
ENSG00000100889	PCK2	protein_coding	0.795276	1.78e-06	0.000101	-13.3432	5.62295
ENSG00000145029	NICN1	protein_coding	0.856076	1.81e-06	0.000103	-13.3051	5.60056
ENSG00000175352	NRIP3	protein_coding	-0.769398	1.81e-06	0.000103	13.3053	5.60073
ENSG00000144580	CNOT9	protein_coding	-0.618862	1.82e-06	0.000103	13.3029	5.59928
ENSG00000156804	FBXO32	protein_coding	0.923249	1.82e-06	0.000104	-13.293	5.59345
ENSG00000074590	NUAK1	protein_coding	1.0111	1.83e-06	0.000104	-13.2914	5.59253
ENSG00000164188	RANBP3L	protein_coding	0.672726	1.84e-06	0.000104	-13.2766	5.58382
ENSG00000136542	GALNT5	protein_coding	-0.940717	1.85e-06	0.000104	13.2725	5.58139
ENSG00000138378	STAT4	protein_coding	-1.02289	1.87e-06	0.000105	13.25	5.56816
ENSG00000171703	TCEA2	protein_coding	1.3633	1.88e-06	0.000106	-13.2348	5.55915
ENSG00000119138	KLF9	protein_coding	1.29988	1.9e-06	0.000106	-13.2207	5.55087
ENSG00000162869	PPP1R21	protein_coding	0.683333	1.9e-06	0.000106	-13.2184	5.54946
ENSG00000104765	BNIP3L	protein_coding	0.911709	1.91e-06	0.000107	-13.2107	5.54492
ENSG00000135929	CYP27A1	protein_coding	1.10874	1.91e-06	0.000107	-13.2089	5.54386
ENSG00000233276	GPX1	polymorphic_pseudogene	0.784015	1.92e-06	0.000107	-13.2034	5.54058
ENSG00000257261	LOC100288798	lncRNA	0.77364	1.92e-06	0.000107	-13.1953	5.53584
ENSG00000100802	C14orf93	protein_coding	0.753869	1.93e-06	0.000107	-13.1919	5.5338
ENSG00000080986	NDC80	protein_coding	-0.78518	1.94e-06	0.000108	13.1788	5.52603
ENSG00000203883	SOX18	protein_coding	0.66186	1.95e-06	0.000108	-13.1697	5.52061
ENSG00000184661	CDCA2	protein_coding	-0.670499	1.96e-06	0.000108	13.1644	5.51748
ENSG00000144554	FANCD2	protein_coding	-1.06551	1.97e-06	0.000108	13.1547	5.51175
ENSG00000006042	TMEM98	protein_coding	0.768519	1.97e-06	0.000109	-13.1502	5.50906
ENSG00000129226	CD68	protein_coding	-0.902986	2e-06	0.00011	13.1282	5.49595
ENSG00000172009	THOP1	protein_coding	-0.855611	2e-06	0.00011	13.1218	5.49213
ENSG00000115919	KYNU	protein_coding	-0.713968	2.01e-06	0.00011	13.1178	5.48978
ENSG00000197646	PDCD1LG2	protein_coding	-0.676158	2.02e-06	0.000111	13.1048	5.48202
ENSG00000156261	CCT8	protein_coding	-0.71638	2.04e-06	0.000112	13.0848	5.47009
ENSG00000162032	SPSB3	protein_coding	0.958382	2.04e-06	0.000111	-13.0903	5.47334
ENSG00000125848	FLRT3	protein_coding	0.652557	2.06e-06	0.000112	-13.0703	5.46142
ENSG00000151726	ACSL1	protein_coding	0.877923	2.08e-06	0.000113	-13.0525	5.45077
ENSG00000167748	KLK1	protein_coding	0.915075	2.08e-06	0.000113	-13.0518	5.45035
ENSG00000073111	MCM2	protein_coding	-1.05193	2.08e-06	0.000113	13.0498	5.44916
ENSG00000159200	RCAN1	protein_coding	-1.01201	2.08e-06	0.000113	13.0493	5.44887
ENSG00000168078	PBK	protein_coding	-1.29817	2.09e-06	0.000113	13.0454	5.44651
ENSG00000085999	RAD54L	protein_coding	-0.604695	2.09e-06	0.000113	13.0463	5.44704
ENSG00000136231	IGF2BP3	protein_coding	-1.07542	2.1e-06	0.000113	13.0332	5.43917
ENSG00000141338	ABCA8	protein_coding	1.5771	2.12e-06	0.000114	-13.0186	5.43044
ENSG00000076716	GPC4	protein_coding	1.89687	2.12e-06	0.000114	-13.0176	5.42987
ENSG00000168610	STAT3	protein_coding	0.89476	2.12e-06	0.000114	-13.0206	5.43163
ENSG00000121989	ACVR2A	protein_coding	0.617499	2.13e-06	0.000114	-13.0086	5.42442
ENSG00000173334	TRIB1	protein_coding	-0.598846	2.14e-06	0.000115	12.9988	5.41853
ENSG00000120675	DNAJC15	protein_coding	0.656238	2.15e-06	0.000115	-12.9916	5.41423
ENSG00000144746	ARL6IP5	protein_coding	1.31016	2.16e-06	0.000115	-12.9823	5.40863
ENSG00000196470	SIAH1	protein_coding	0.627825	2.16e-06	0.000115	-12.9854	5.41051
ENSG00000143416	SELENBP1	protein_coding	1.46274	2.19e-06	0.000116	-12.9583	5.39419
ENSG00000159884	CCDC107	protein_coding	0.857496	2.21e-06	0.000117	-12.9456	5.38648
ENSG00000074410	CA12	protein_coding	-0.885884	2.23e-06	0.000118	12.9274	5.37552
ENSG00000114796	KLHL24	protein_coding	1.06437	2.24e-06	0.000118	-12.9191	5.37047
ENSG00000093167	LRRFIP2	protein_coding	0.779247	2.24e-06	0.000118	-12.9227	5.37265
ENSG00000167291	TBC1D16	protein_coding	0.768686	2.25e-06	0.000118	-12.9122	5.36634
ENSG00000184203	PPP1R2	protein_coding	0.650621	2.27e-06	0.000119	-12.8915	5.35376
ENSG00000108387	SEPTIN4	protein_coding	1.07576	2.28e-06	0.000119	-12.8859	5.35039
ENSG00000164087	POC1A	protein_coding	-0.799219	2.28e-06	0.000119	12.8881	5.35172
ENSG00000186866	POFUT2	protein_coding	-0.662194	2.28e-06	0.000119	12.8861	5.35047
ENSG00000164764	SBSPON	protein_coding	0.71851	2.28e-06	0.000119	-12.8905	5.35317
ENSG00000163884	KLF15	protein_coding	0.870361	2.29e-06	0.000119	-12.8796	5.34658
ENSG00000139679	LPAR6	protein_coding	0.589372	2.29e-06	0.000119	-12.8822	5.34814
ENSG00000170776	AKAP13	protein_coding	1.03678	2.31e-06	0.00012	-12.8657	5.33811
ENSG00000142945	KIF2C	protein_coding	-0.857241	2.32e-06	0.00012	12.8549	5.33154
ENSG00000107937	GTPBP4	protein_coding	-0.645542	2.33e-06	0.00012	12.8521	5.32983
ENSG00000101224	CDC25B	protein_coding	-1.50768	2.35e-06	0.000121	12.8336	5.31861
ENSG00000131634	TMEM204	protein_coding	0.77477	2.36e-06	0.000122	-12.8279	5.31513
ENSG00000112562	SMOC2	protein_coding	0.875785	2.37e-06	0.000122	-12.8193	5.3099
ENSG00000188342	GTF2F2	protein_coding	-1.29302	2.38e-06	0.000122	12.8094	5.30388
ENSG00000166851	PLK1	protein_coding	-0.619217	2.38e-06	0.000122	12.8091	5.30365
ENSG00000135678	CPM	protein_coding	0.767416	2.39e-06	0.000123	-12.8017	5.29918
ENSG00000166197	NOLC1	protein_coding	-0.624118	2.44e-06	0.000125	12.7667	5.27775
ENSG00000204592	HLA-E	protein_coding	0.896057	2.45e-06	0.000125	-12.7582	5.27255
ENSG00000076258	FMO4	protein_coding	0.874655	2.46e-06	0.000125	-12.7521	5.2688
ENSG00000155016	CYP2U1	protein_coding	0.729381	2.48e-06	0.000126	-12.7373	5.25978
ENSG00000145348	TBCK	protein_coding	0.856935	2.5e-06	0.000127	-12.721	5.24974
ENSG00000115758	ODC1	protein_coding	-0.799667	2.51e-06	0.000127	12.7134	5.24511
ENSG00000173207	CKS1B	protein_coding	-0.932103	2.52e-06	0.000127	12.7057	5.24037
ENSG00000070404	FSTL3	protein_coding	1.0577	2.52e-06	0.000127	-12.7056	5.24027
ENSG00000136235	GPNMB	protein_coding	-1.42589	2.52e-06	0.000127	12.7097	5.24284
ENSG00000179981	TSHZ1	protein_coding	0.663135	2.53e-06	0.000127	-12.7048	5.23982
ENSG00000204103	MAFB	protein_coding	-0.76085	2.54e-06	0.000128	12.6967	5.2348
ENSG00000185585	OLFML2A	protein_coding	2.26145	2.56e-06	0.000129	-12.6816	5.22554
ENSG00000143845	ETNK2	protein_coding	0.701753	2.58e-06	0.000129	-12.6699	5.21834
ENSG00000171150	SOCS5	protein_coding	-1.29678	2.58e-06	0.000129	12.6704	5.21865
ENSG00000148834	GSTO1	protein_coding	-0.786687	2.59e-06	0.000129	12.6593	5.21175
ENSG00000112742	TTK	protein_coding	-1.40776	2.59e-06	0.000129	12.6625	5.21373
ENSG00000125744	RTN2	protein_coding	0.702048	2.6e-06	0.00013	-12.6509	5.20659
ENSG00000170345	FOS	protein_coding	1.24239	2.62e-06	0.00013	-12.6404	5.20009
ENSG00000145685	LHFPL2	protein_coding	-0.602594	2.62e-06	0.00013	12.6387	5.19907
ENSG00000137726	FXYD6	protein_coding	0.604684	2.64e-06	0.000131	-12.625	5.19057
ENSG00000114779	ABHD14B	protein_coding	0.679313	2.65e-06	0.000131	-12.6225	5.18906
ENSG00000128272	ATF4	protein_coding	0.91102	2.65e-06	0.000131	-12.6188	5.18676
ENSG00000103121	CMC2	protein_coding	-0.763755	2.65e-06	0.000131	12.6215	5.1884
ENSG00000115415	STAT1	protein_coding	-0.725189	2.65e-06	0.000131	12.6201	5.18754
ENSG00000161547	SRSF2	protein_coding	-1.16865	2.67e-06	0.000132	12.6043	5.17778
ENSG00000139178	C1RL	protein_coding	1.0845	2.7e-06	0.000133	-12.5852	5.16593
ENSG00000126787	DLGAP5	protein_coding	-1.26086	2.71e-06	0.000133	12.5782	5.16159
ENSG00000047410	TPR	protein_coding	-2.00343	2.76e-06	0.000135	12.5471	5.14225
ENSG00000112679	DUSP22	protein_coding	0.797815	2.77e-06	0.000136	-12.5448	5.14083
ENSG00000117318	ID3	protein_coding	1.12944	2.77e-06	0.000136	-12.5399	5.13777
ENSG00000131943	C19orf12	protein_coding	0.966729	2.78e-06	0.000136	-12.535	5.13468
ENSG00000125148	MT2A	protein_coding	-0.977714	2.78e-06	0.000136	12.5342	5.13419
ENSG00000152661	GJA1	protein_coding	-1.33781	2.8e-06	0.000137	12.5219	5.12654
ENSG00000154175	ABI3BP	protein_coding	-2.1453	2.83e-06	0.000138	12.5048	5.1159
ENSG00000131018	SYNE1	protein_coding	0.658169	2.83e-06	0.000138	-12.5068	5.11713
ENSG00000143878	RHOB	protein_coding	1.17776	2.87e-06	0.000139	-12.4791	5.0998
ENSG00000131669	NINJ1	protein_coding	1.24835	2.9e-06	0.00014	-12.4647	5.09081
ENSG00000172830	SSH3	protein_coding	0.973018	2.91e-06	0.000141	-12.4555	5.08504
ENSG00000163590	PPM1L	protein_coding	0.722226	2.92e-06	0.000141	-12.4509	5.08216
ENSG00000110888	CAPRIN2	protein_coding	-0.676371	2.94e-06	0.000142	12.4391	5.07476
ENSG00000115419	GLS	protein_coding	0.845927	2.95e-06	0.000142	-12.4339	5.07148
ENSG00000117862	TXNDC12	protein_coding	-1.15127	2.95e-06	0.000142	12.431	5.06968
ENSG00000172137	CALB2	protein_coding	-1.15307	2.96e-06	0.000142	12.4295	5.06873
ENSG00000122873	CISD1	protein_coding	-1.22356	2.97e-06	0.000143	12.4195	5.06242
ENSG00000139668	WDFY2	protein_coding	-0.789204	3e-06	0.000144	12.403	5.05205
ENSG00000068489	PRR11	protein_coding	-1.03422	3.01e-06	0.000144	12.3973	5.04846
ENSG00000135736	CCDC102A	protein_coding	1.05192	3.06e-06	0.000146	-12.3688	5.03048
ENSG00000132823	OSER1	protein_coding	0.797298	3.07e-06	0.000147	-12.3645	5.0278
ENSG00000075218	GTSE1	protein_coding	-1.09283	3.11e-06	0.000148	12.3396	5.01204
ENSG00000204852	TCTN1	protein_coding	0.742926	3.12e-06	0.000148	-12.3383	5.01121
ENSG00000246705	H2AFJ	protein_coding	1.02782	3.13e-06	0.000149	-12.3287	5.00514
ENSG00000110841	PPFIBP1	protein_coding	-1.18988	3.13e-06	0.000149	12.3296	5.00569
ENSG00000146457	WTAP	protein_coding	-0.693206	3.14e-06	0.000149	12.3272	5.00421
ENSG00000080824	HSP90AA1	protein_coding	-0.955258	3.16e-06	0.000149	12.3153	4.99669
ENSG00000175866	BAIAP2	protein_coding	-0.587879	3.19e-06	0.000151	12.2996	4.98673
ENSG00000160256	FAM207A	protein_coding	0.91448	3.24e-06	0.000152	-12.2713	4.9687
ENSG00000129353	SLC44A2	protein_coding	1.6279	3.24e-06	0.000152	-12.2691	4.96732
ENSG00000114251	WNT5A	protein_coding	-1.53857	3.24e-06	0.000152	12.2697	4.96769
ENSG00000148218	ALAD	protein_coding	0.763508	3.25e-06	0.000152	-12.2664	4.9656
ENSG00000241839	PLEKHO2	protein_coding	0.775861	3.26e-06	0.000153	-12.2595	4.96123
ENSG00000090861	AARS	protein_coding	0.799762	3.27e-06	0.000153	-12.2563	4.95916
ENSG00000175505	CLCF1	protein_coding	-0.833214	3.27e-06	0.000153	12.2536	4.95746
ENSG00000121310	ECHDC2	protein_coding	0.728937	3.27e-06	0.000153	-12.2563	4.95919
ENSG00000102802	MEDAG	protein_coding	-0.690303	3.27e-06	0.000153	12.2546	4.95808
ENSG00000197576	HOXA4	protein_coding	-0.619279	3.33e-06	0.000155	12.2242	4.93869
ENSG00000185222	TCEAL9	protein_coding	0.619681	3.34e-06	0.000155	-12.2192	4.93556
ENSG00000178031	ADAMTSL1	protein_coding	-0.684344	3.35e-06	0.000156	12.2122	4.93103
ENSG00000164292	RHOBTB3	protein_coding	1.07593	3.35e-06	0.000156	-12.2137	4.93199
ENSG00000249992	TMEM158	protein_coding	-1.06018	3.38e-06	0.000157	12.1985	4.92233
ENSG00000203485	INF2	protein_coding	-0.611048	3.39e-06	0.000157	12.1948	4.91994
ENSG00000117643	MAN1C1	protein_coding	0.923581	3.41e-06	0.000158	-12.1808	4.91098
ENSG00000142634	EFHD2	protein_coding	-0.870675	3.42e-06	0.000158	12.176	4.9079
ENSG00000134508	CABLES1	protein_coding	-1.03173	3.46e-06	0.000159	12.1607	4.89808
ENSG00000123374	CDK2	protein_coding	-0.802664	3.48e-06	0.00016	12.1478	4.88979
ENSG00000147027	TMEM47	protein_coding	1.13324	3.48e-06	0.00016	-12.1502	4.89136
ENSG00000156136	DCK	protein_coding	-0.873852	3.5e-06	0.000161	12.1395	4.88448
ENSG00000151414	NEK7	protein_coding	-1.69456	3.52e-06	0.000161	12.1308	4.87888
ENSG00000135074	ADAM19	protein_coding	-0.835718	3.53e-06	0.000162	12.1243	4.87469
ENSG00000198034	RPS4X	protein_coding	0.878144	3.53e-06	0.000162	-12.1231	4.87395
ENSG00000168303	MPLKIP	protein_coding	0.646134	3.57e-06	0.000163	-12.1052	4.86237
ENSG00000137266	SLC22A23	protein_coding	-0.831761	3.6e-06	0.000164	12.0898	4.85244
ENSG00000184588	PDE4B	protein_coding	-0.961684	3.65e-06	0.000166	12.067	4.83776
ENSG00000162267	ITIH3	protein_coding	-0.825861	3.67e-06	0.000167	12.0564	4.83086
ENSG00000039560	RAI14	protein_coding	0.829422	3.67e-06	0.000167	-12.0591	4.83267
ENSG00000107957	SH3PXD2A	protein_coding	0.946879	3.69e-06	0.000167	-12.05	4.82678
ENSG00000121621	KIF18A	protein_coding	-0.759297	3.7e-06	0.000167	12.0449	4.82343
ENSG00000161888	SPC24	protein_coding	-0.859076	3.72e-06	0.000168	12.0371	4.81837
ENSG00000140280	LYSMD2	protein_coding	-0.675227	3.84e-06	0.000172	11.9831	4.78336
ENSG00000113657	DPYSL3	protein_coding	-0.966772	3.85e-06	0.000172	11.979	4.78067
ENSG00000087842	PIR	protein_coding	0.639977	3.85e-06	0.000172	-11.9771	4.7794
ENSG00000126709	IFI6	protein_coding	0.887132	3.87e-06	0.000173	-11.9693	4.77435
ENSG00000095319	NUP188	protein_coding	-0.982774	3.88e-06	0.000173	11.9653	4.77176
ENSG00000144677	CTDSPL	protein_coding	0.763679	3.91e-06	0.000174	-11.9538	4.76422
ENSG00000132646	PCNA	protein_coding	-0.998832	3.91e-06	0.000174	11.9505	4.76212
ENSG00000184445	KNTC1	protein_coding	-0.719485	3.96e-06	0.000176	11.9314	4.74964
ENSG00000213366	GSTM2	protein_coding	0.585248	3.97e-06	0.000176	-11.9267	4.74654
ENSG00000140525	FANCI	protein_coding	-0.618853	3.98e-06	0.000176	11.9239	4.74472
ENSG00000174306	ZHX3	protein_coding	0.988212	4e-06	0.000177	-11.9134	4.73785
ENSG00000106245	BUD31	protein_coding	-0.595586	4.01e-06	0.000177	11.9116	4.73667
ENSG00000160679	CHTOP	protein_coding	-0.588161	4.03e-06	0.000178	11.902	4.7304
ENSG00000136108	CKAP2	protein_coding	-1.60958	4.04e-06	0.000178	11.8983	4.72797
ENSG00000213930	GALT	protein_coding	0.617555	4.05e-06	0.000178	-11.8941	4.72524
ENSG00000111962	UST	protein_coding	0.649478	4.05e-06	0.000178	-11.8942	4.72527
ENSG00000197142	ACSL5	protein_coding	0.678018	4.11e-06	0.00018	-11.8694	4.70904
ENSG00000142156	COL6A1	protein_coding	-1.47714	4.12e-06	0.00018	11.8646	4.70589
ENSG00000009413	REV3L	protein_coding	0.854593	4.14e-06	0.000181	-11.8561	4.70026
ENSG00000107829	FBXW4	protein_coding	0.76922	4.15e-06	0.000181	-11.8517	4.69741
ENSG00000103707	MTFMT	protein_coding	-0.690576	4.15e-06	0.000181	11.8536	4.69863
ENSG00000111913	FAM65B	protein_coding	0.611046	4.16e-06	0.000181	-11.85	4.69624
ENSG00000145216	FIP1L1	protein_coding	-0.820665	4.22e-06	0.000184	11.825	4.67979
ENSG00000114853	ZBTB47	protein_coding	0.798127	4.22e-06	0.000184	-11.826	4.68046
ENSG00000154654	NCAM2	protein_coding	0.675588	4.26e-06	0.000185	-11.8079	4.66853
ENSG00000138131	LOXL4	protein_coding	-0.833387	4.27e-06	0.000185	11.8058	4.66714
ENSG00000135111	TBX3	protein_coding	-0.618312	4.29e-06	0.000186	11.7977	4.6618
ENSG00000165030	NFIL3	protein_coding	0.938627	4.3e-06	0.000186	-11.7934	4.65897
ENSG00000166482	MFAP4	protein_coding	1.22832	4.31e-06	0.000186	-11.791	4.65737
ENSG00000066697	MSANTD3	protein_coding	-1.22657	4.33e-06	0.000187	11.7804	4.65038
ENSG00000197321	SVIL	protein_coding	-1.26091	4.36e-06	0.000188	11.7715	4.64446
ENSG00000124207	CSE1L	protein_coding	-1.10694	4.37e-06	0.000188	11.7655	4.64049
ENSG00000197614	MFAP5	protein_coding	0.969095	4.39e-06	0.000189	-11.7608	4.63739
ENSG00000099381	SETD1A	protein_coding	-0.765277	4.39e-06	0.000189	11.7587	4.63601
ENSG00000183578	TNFAIP8L3	protein_coding	0.713602	4.39e-06	0.000189	-11.7611	4.63761
ENSG00000161638	ITGA5	protein_coding	1.39743	4.42e-06	0.00019	-11.7478	4.62874
ENSG00000072952	MRVI1	protein_coding	1.25635	4.44e-06	0.00019	-11.7418	4.62481
ENSG00000006740	ARHGAP44	protein_coding	-0.632237	4.47e-06	0.000191	11.73	4.61694
ENSG00000112079	STK38	protein_coding	1.01993	4.49e-06	0.000191	-11.7226	4.61205
ENSG00000091136	LAMB1	protein_coding	-0.631971	4.51e-06	0.000192	11.7141	4.60636
ENSG00000148606	POLR3A	protein_coding	-0.793147	4.55e-06	0.000193	11.7015	4.59798
ENSG00000144115	THNSL2	protein_coding	1.3428	4.55e-06	0.000193	-11.7021	4.59843
ENSG00000119969	HELLS	protein_coding	-0.774085	4.59e-06	0.000194	11.6862	4.58782
ENSG00000117632	STMN1	protein_coding	-1.06297	4.59e-06	0.000194	11.6849	4.58695
ENSG00000087245	MMP2	protein_coding	-1.13292	4.61e-06	0.000194	11.6804	4.58395
ENSG00000168646	AXIN2	protein_coding	0.85963	4.62e-06	0.000195	-11.6744	4.57991
ENSG00000151967	SCHIP1	protein_coding	-0.667556	4.63e-06	0.000195	11.6727	4.57882
ENSG00000099875	MKNK2	protein_coding	0.729808	4.66e-06	0.000196	-11.6622	4.57179
ENSG00000152377	SPOCK1	protein_coding	-1.24443	4.67e-06	0.000196	11.657	4.56833
ENSG00000143179	UCK2	protein_coding	-0.871192	4.72e-06	0.000198	11.6412	4.55774
ENSG00000213639	PPP1CB	protein_coding	0.848247	4.75e-06	0.000198	-11.6307	4.55075
ENSG00000198756	COLGALT2	protein_coding	0.783034	4.82e-06	0.000201	-11.6045	4.5332
ENSG00000180694	TMEM64	protein_coding	1.26764	4.85e-06	0.000202	-11.5972	4.5283
ENSG00000160801	PTH1R	protein_coding	0.813819	4.86e-06	0.000202	-11.5936	4.52583
ENSG00000130962	PRRG1	protein_coding	0.789218	4.9e-06	0.000204	-11.5807	4.51719
ENSG00000125398	SOX9	protein_coding	-0.821252	4.91e-06	0.000204	11.5749	4.51331
ENSG00000117758	STX12	protein_coding	0.723928	4.91e-06	0.000204	-11.5753	4.51353
ENSG00000163507	KIAA1524	protein_coding	-0.606605	4.95e-06	0.000205	11.5638	4.5058
ENSG00000275600	PIGW	protein_coding	-0.922834	5.03e-06	0.000208	11.5368	4.48762
ENSG00000133193	FAM104A	protein_coding	0.684219	5.17e-06	0.000213	-11.4911	4.45675
ENSG00000115318	LOXL3	protein_coding	-1.13653	5.19e-06	0.000214	11.4859	4.4532
ENSG00000243725	TTC4	protein_coding	-0.72092	5.3e-06	0.000218	11.4516	4.42995
ENSG00000104738	MCM4	protein_coding	-0.983745	5.35e-06	0.000219	11.4373	4.42023
ENSG00000102359	SRPX2	protein_coding	-1.34468	5.35e-06	0.000219	11.4383	4.42086
ENSG00000099860	GADD45B	protein_coding	1.11077	5.36e-06	0.000219	-11.4349	4.41861
ENSG00000102572	STK24	protein_coding	-0.663043	5.38e-06	0.00022	11.4273	4.4134
ENSG00000110427	KIAA1549L	protein_coding	-0.795832	5.39e-06	0.00022	11.4242	4.41128
ENSG00000139926	FRMD6	protein_coding	-1.26157	5.41e-06	0.000221	11.4182	4.40719
ENSG00000136122	BORA	protein_coding	-0.597447	5.47e-06	0.000223	11.402	4.39617
ENSG00000121940	CLCC1	protein_coding	-0.663248	5.47e-06	0.000223	11.4009	4.39539
ENSG00000139209	SLC38A4	protein_coding	0.880818	5.48e-06	0.000223	-11.3992	4.39425
ENSG00000137168	PPIL1	protein_coding	-0.699771	5.49e-06	0.000223	11.3944	4.39097
ENSG00000149131	SERPING1	protein_coding	1.2515	5.52e-06	0.000224	-11.3862	4.38535
ENSG00000186871	ERCC6L	protein_coding	-0.719247	5.56e-06	0.000225	11.3761	4.37851
ENSG00000109738	GLRB	protein_coding	-0.789286	5.58e-06	0.000226	11.369	4.3736
ENSG00000117650	NEK2	protein_coding	-0.921815	5.58e-06	0.000226	11.3691	4.3737
ENSG00000246430	LINC00968	lncRNA	0.787291	5.65e-06	0.000228	-11.3501	4.36066
ENSG00000181781	ODF3L2	protein_coding	0.642303	5.67e-06	0.000229	-11.3434	4.35607
ENSG00000144655	CSRNP1	protein_coding	-1.13385	5.74e-06	0.000231	11.3239	4.34273
ENSG00000183160	TMEM119	protein_coding	0.997675	5.79e-06	0.000233	-11.3109	4.33381
ENSG00000164104	HMGB2	protein_coding	-0.841943	5.84e-06	0.000234	11.2972	4.32439
ENSG00000134463	ECHDC3	protein_coding	0.927085	5.85e-06	0.000235	-11.2942	4.32229
ENSG00000138449	SLC40A1	protein_coding	0.649763	5.85e-06	0.000235	-11.2946	4.32255
ENSG00000135899	SP110	protein_coding	0.714921	5.96e-06	0.000238	-11.2646	4.30188
ENSG00000185483	ROR1	protein_coding	0.771785	5.98e-06	0.000239	-11.2594	4.29831
ENSG00000107679	PLEKHA1	protein_coding	0.73914	5.99e-06	0.000239	-11.2566	4.29637
ENSG00000177479	ARIH2	protein_coding	0.605527	6.04e-06	0.000241	-11.242	4.2863
ENSG00000019549	SNAI2	protein_coding	0.915938	6.06e-06	0.000241	-11.2378	4.28337
ENSG00000109501	WFS1	protein_coding	0.803253	6.08e-06	0.000242	-11.2334	4.28036
ENSG00000163017	ACTG2	protein_coding	1.04493	6.11e-06	0.000243	-11.2259	4.27514
ENSG00000116741	RGS2	protein_coding	1.28974	6.18e-06	0.000245	-11.2067	4.26186
ENSG00000109016	DHRS7B	protein_coding	0.863338	6.25e-06	0.000247	-11.1885	4.24918
ENSG00000110104	CCDC86	protein_coding	-0.810652	6.3e-06	0.000249	11.1763	4.24075
ENSG00000051523	CYBA	protein_coding	0.607071	6.3e-06	0.000249	-11.1758	4.24035
ENSG00000123349	PFDN5	protein_coding	0.713981	6.44e-06	0.000253	-11.1414	4.21642
ENSG00000122566	HNRNPA2B1	protein_coding	-0.968284	6.47e-06	0.000253	11.1338	4.21115
ENSG00000182481	KPNA2	protein_coding	-1.07742	6.48e-06	0.000253	11.1315	4.20954
ENSG00000135452	TSPAN31	protein_coding	0.927596	6.48e-06	0.000253	-11.1328	4.21044
ENSG00000165802	NSMF	protein_coding	1.50364	6.53e-06	0.000255	-11.1206	4.20194
ENSG00000170276	HSPB2	protein_coding	0.9746	6.56e-06	0.000256	-11.1124	4.19617
ENSG00000023909	GCLM	protein_coding	-0.811992	6.6e-06	0.000257	11.1041	4.19036
ENSG00000112276	BVES	protein_coding	0.772924	6.66e-06	0.000259	-11.0892	4.17995
ENSG00000164066	INTU	protein_coding	0.694538	6.67e-06	0.000259	-11.088	4.17911
ENSG00000186767	SPIN4	protein_coding	-1.16489	6.67e-06	0.000259	11.086	4.17774
ENSG00000179604	CDC42EP4	protein_coding	1.22382	6.69e-06	0.000259	-11.0822	4.17505
ENSG00000120820	GLT8D2	protein_coding	-0.585759	6.7e-06	0.000259	11.0805	4.17386
ENSG00000140688	C16orf58	protein_coding	0.603511	6.83e-06	0.000263	-11.05	4.15249
ENSG00000103642	LACTB	protein_coding	-0.840446	6.83e-06	0.000263	11.0489	4.15166
ENSG00000090612	ZNF268	protein_coding	0.798243	6.85e-06	0.000264	-11.0448	4.14877
ENSG00000023516	AKAP11	protein_coding	-0.626552	6.91e-06	0.000265	11.0326	4.14019
ENSG00000163412	EIF4E3	protein_coding	0.723021	6.97e-06	0.000268	-11.0172	4.12937
ENSG00000117724	CENPF	protein_coding	-1.78564	6.98e-06	0.000268	11.0163	4.12874
ENSG00000066279	ASPM	protein_coding	-1.9091	7.01e-06	0.000268	11.0102	4.12441
ENSG00000101000	PROCR	protein_coding	-0.804145	7.01e-06	0.000268	11.0097	4.1241
ENSG00000123219	CENPK	protein_coding	-1.38442	7.04e-06	0.000269	11.0034	4.11966
ENSG00000144231	POLR2D	protein_coding	-0.64103	7.09e-06	0.00027	10.9914	4.11115
ENSG00000010256	UQCRC1	protein_coding	0.649194	7.11e-06	0.000271	-10.9876	4.10847
ENSG00000123240	OPTN	protein_coding	0.862085	7.15e-06	0.000272	-10.9781	4.1018
ENSG00000164694	FNDC1	protein_coding	-1.66154	7.2e-06	0.000273	10.9683	4.09483
ENSG00000133789	SWAP70	protein_coding	0.602118	7.34e-06	0.000277	-10.9389	4.07404
ENSG00000017483	SLC38A5	protein_coding	-0.637388	7.39e-06	0.000279	10.9282	4.06642
ENSG00000147813	NAPRT	protein_coding	0.646238	7.45e-06	0.00028	-10.9159	4.05769
ENSG00000136379	ABHD17C	protein_coding	-0.823148	7.5e-06	0.000282	10.905	4.04996
ENSG00000188486	H2AFX	protein_coding	-0.846842	7.51e-06	0.000282	10.9017	4.0476
ENSG00000258818	RNASE4	protein_coding	0.72629	7.54e-06	0.000283	-10.8955	4.04316
ENSG00000010292	NCAPD2	protein_coding	-0.984374	7.57e-06	0.000283	10.8896	4.03899
ENSG00000018408	WWTR1	protein_coding	-1.02451	7.59e-06	0.000283	10.886	4.03643
ENSG00000147799	ARHGAP39	protein_coding	-0.610438	7.62e-06	0.000284	10.8799	4.03208
ENSG00000239264	TXNDC5	protein_coding	-0.725114	7.62e-06	0.000284	10.8793	4.03165
ENSG00000166394	CYB5R2	protein_coding	0.688723	7.69e-06	0.000286	-10.8664	4.0224
ENSG00000160200	CBS	protein_coding	1.18092	7.72e-06	0.000286	-10.8611	4.01864
ENSG00000138801	PAPSS1	protein_coding	0.790186	7.72e-06	0.000286	-10.8607	4.01839
ENSG00000148840	PPRC1	protein_coding	-0.741669	7.77e-06	0.000288	10.8499	4.01068
ENSG00000215375	MYL5	protein_coding	0.708994	7.82e-06	0.00029	-10.8395	4.00324
ENSG00000107371	EXOSC3	protein_coding	-0.795557	7.85e-06	0.00029	10.8344	3.99953
ENSG00000155816	FMN2	protein_coding	-0.945166	7.9e-06	0.000292	10.8249	3.99277
ENSG00000135316	SYNCRIP	protein_coding	-0.614369	7.91e-06	0.000292	10.823	3.9914
ENSG00000170779	CDCA4	protein_coding	1.00205	7.94e-06	0.000293	-10.8178	3.98763
ENSG00000137563	GGH	protein_coding	-1.0764	7.96e-06	0.000293	10.8124	3.98377
ENSG00000155760	FZD7	protein_coding	-0.746006	8.01e-06	0.000294	10.804	3.97777
ENSG00000126457	PRMT1	protein_coding	-0.622298	8.01e-06	0.000294	10.8029	3.97699
ENSG00000099250	NRP1	protein_coding	-1.16608	8.04e-06	0.000295	10.7979	3.97338
ENSG00000121211	MND1	protein_coding	-0.804417	8.09e-06	0.000296	10.7892	3.96716
ENSG00000101230	ISM1	protein_coding	0.822397	8.15e-06	0.000298	-10.778	3.95907
ENSG00000154217	PITPNC1	protein_coding	-0.713806	8.27e-06	0.000302	10.7553	3.94274
ENSG00000099910	KLHL22	protein_coding	0.600171	8.31e-06	0.000303	-10.7476	3.9372
ENSG00000127586	CHTF18	protein_coding	-0.653877	8.33e-06	0.000304	10.744	3.93459
ENSG00000160199	PKNOX1	protein_coding	0.594859	8.34e-06	0.000304	-10.7426	3.9336
ENSG00000126814	TRMT5	protein_coding	-0.897556	8.38e-06	0.000305	10.7341	3.9275
ENSG00000166510	CCDC68	protein_coding	0.595104	8.39e-06	0.000305	-10.7321	3.92601
ENSG00000154153	FAM134B	protein_coding	0.638569	8.42e-06	0.000306	-10.7271	3.92243
ENSG00000158042	MRPL17	protein_coding	-0.683994	8.51e-06	0.000308	10.7108	3.91065
ENSG00000104435	STMN2	protein_coding	0.586428	8.55e-06	0.000309	-10.7038	3.90554
ENSG00000134291	TMEM106C	protein_coding	-0.769878	8.58e-06	0.00031	10.6981	3.90143
ENSG00000080823	MOK	protein_coding	-1.1725	8.67e-06	0.000312	10.6832	3.89062
ENSG00000104341	LAPTM4B	protein_coding	-0.754746	8.71e-06	0.000314	10.6768	3.88598
ENSG00000118292	C1orf54	protein_coding	1.02232	8.73e-06	0.000314	-10.672	3.88254
ENSG00000083750	RRAGB	protein_coding	0.869501	8.9e-06	0.000319	-10.6434	3.86172
ENSG00000124615	MOCS1	protein_coding	0.80642	8.91e-06	0.000319	-10.6418	3.86054
ENSG00000115902	SLC1A4	protein_coding	0.782381	8.91e-06	0.000319	-10.6415	3.86036
ENSG00000157240	FZD1	protein_coding	0.715676	8.93e-06	0.000319	-10.6387	3.85829
ENSG00000162063	CCNF	protein_coding	-1.01087	8.97e-06	0.00032	10.6323	3.85363
ENSG00000107968	MAP3K8	protein_coding	0.71274	8.98e-06	0.00032	-10.6305	3.85234
ENSG00000150764	DIXDC1	protein_coding	0.68285	9.08e-06	0.000323	-10.614	3.8403
ENSG00000053254	FOXN3	protein_coding	0.902794	9.1e-06	0.000323	-10.6103	3.83764
ENSG00000078804	TP53INP2	protein_coding	0.641671	9.11e-06	0.000323	-10.6077	3.83574
ENSG00000107863	ARHGAP21	protein_coding	0.802841	9.14e-06	0.000324	-10.6034	3.8326
ENSG00000170222	ADPRM	protein_coding	0.635498	9.15e-06	0.000324	-10.6016	3.83128
ENSG00000162734	PEA15	protein_coding	0.652667	9.17e-06	0.000325	-10.599	3.82936
ENSG00000206527	HACD2	protein_coding	0.90031	9.27e-06	0.000327	-10.5826	3.81737
ENSG00000211455	STK38L	protein_coding	0.729192	9.3e-06	0.000328	-10.5774	3.81356
ENSG00000134057	CCNB1	protein_coding	-1.13675	9.38e-06	0.00033	10.565	3.8045
ENSG00000090889	KIF4A	protein_coding	-0.782378	9.39e-06	0.000331	10.5631	3.80308
ENSG00000146426	TIAM2	protein_coding	0.642788	9.46e-06	0.000332	-10.5513	3.79446
ENSG00000203760	CENPW	protein_coding	-1.3921	9.52e-06	0.000333	10.5429	3.78833
ENSG00000140682	TGFB1I1	protein_coding	0.918339	9.87e-06	0.000345	-10.488	3.74787
ENSG00000184232	OAF	protein_coding	-0.96605	9.89e-06	0.000345	10.4853	3.74589
ENSG00000188677	PARVB	protein_coding	-1.21831	9.89e-06	0.000345	10.4853	3.74594
ENSG00000111674	ENO2	protein_coding	-0.866166	9.92e-06	0.000345	10.4811	3.74284
ENSG00000164741	DLC1	protein_coding	-0.911112	9.96e-06	0.000346	10.4746	3.73803
ENSG00000111341	MGP	protein_coding	0.985695	1e-05	0.000347	-10.4665	3.73203
ENSG00000131470	PSMC3IP	protein_coding	-0.730921	1e-05	0.000347	10.4682	3.73332
ENSG00000188610	FAM72B	protein_coding	-0.661544	1.02e-05	0.000351	10.4444	3.71565
ENSG00000213190	MLLT11	protein_coding	-1.33979	1.02e-05	0.000351	10.4466	3.71732
ENSG00000145247	OCIAD2	protein_coding	-0.764015	1.03e-05	0.000353	10.4311	3.70581
ENSG00000143382	ADAMTSL4	protein_coding	0.743755	1.04e-05	0.000356	-10.4142	3.69333
ENSG00000205726	ITSN1	protein_coding	1.11841	1.04e-05	0.000358	-10.4066	3.68765
ENSG00000038274	MAT2B	protein_coding	0.709846	1.05e-05	0.000359	-10.3972	3.6807
ENSG00000175137	SH3BP5L	protein_coding	-0.684032	1.06e-05	0.000363	10.3772	3.66575
ENSG00000134202	GSTM3	protein_coding	0.799654	1.07e-05	0.000364	-10.3745	3.66375
ENSG00000114544	SLC41A3	protein_coding	0.6532	1.07e-05	0.000364	-10.374	3.66342
ENSG00000156504	FAM122B	protein_coding	-0.773656	1.08e-05	0.000369	10.3485	3.64436
ENSG00000119403	PHF19	protein_coding	-0.803843	1.09e-05	0.000371	10.3398	3.63791
ENSG00000163918	RFC4	protein_coding	-0.911238	1.09e-05	0.00037	10.3439	3.64095
ENSG00000137332	DDR1	protein_coding	1.29143	1.11e-05	0.000375	-10.3195	3.62269
ENSG00000175066	GK5	protein_coding	1.22659	1.11e-05	0.000375	-10.3183	3.62183
ENSG00000205426	KRT81	protein_coding	-1.76869	1.11e-05	0.000376	10.3137	3.61835
ENSG00000173482	PTPRM	protein_coding	1.00531	1.12e-05	0.000378	-10.3029	3.61026
ENSG00000170190	SLC16A5	protein_coding	0.806492	1.12e-05	0.000379	-10.296	3.6051
ENSG00000184867	ARMCX2	protein_coding	-0.903073	1.13e-05	0.000379	10.2929	3.60276
ENSG00000051128	HOMER3	protein_coding	-0.759727	1.13e-05	0.00038	10.2886	3.59952
ENSG00000162944	RFTN2	protein_coding	0.69116	1.13e-05	0.00038	-10.2871	3.59841
ENSG00000170364	SETMAR	protein_coding	0.784282	1.13e-05	0.000379	-10.2948	3.60416
ENSG00000197448	GSTK1	protein_coding	0.789626	1.14e-05	0.00038	-10.2819	3.59454
ENSG00000172985	SH3RF3	protein_coding	0.750559	1.14e-05	0.000382	-10.2735	3.58821
ENSG00000144476	ACKR3	protein_coding	0.649318	1.15e-05	0.000385	-10.2623	3.57982
ENSG00000111229	ARPC3	protein_coding	1.26146	1.16e-05	0.000388	-10.2451	3.5668
ENSG00000197061	HIST1H4C	protein_coding	-0.895159	1.16e-05	0.000387	10.2495	3.57015
ENSG00000185189	NRBP2	protein_coding	0.860511	1.16e-05	0.000387	-10.2492	3.56993
ENSG00000006282	SPATA20	protein_coding	1.35758	1.16e-05	0.000387	-10.2516	3.57169
ENSG00000171408	PDE7B	protein_coding	-0.617174	1.17e-05	0.000389	10.2415	3.56413
ENSG00000162384	C1orf123	protein_coding	0.809507	1.18e-05	0.000393	-10.2218	3.54923
ENSG00000161281	COX7A1	protein_coding	1.48018	1.18e-05	0.000391	-10.2312	3.55634
ENSG00000127418	FGFRL1	protein_coding	-0.740872	1.19e-05	0.000394	10.2173	3.54584
ENSG00000115561	CHMP3	protein_coding	0.727982	1.2e-05	0.000397	-10.2025	3.5347
ENSG00000114346	ECT2	protein_coding	-0.822101	1.21e-05	0.0004	10.1878	3.52354
ENSG00000107560	RAB11FIP2	protein_coding	0.813506	1.21e-05	0.0004	-10.1892	3.52461
ENSG00000166886	NAB2	protein_coding	-0.605048	1.22e-05	0.000401	10.1826	3.51963
ENSG00000168214	RBPJ	protein_coding	-1.16557	1.23e-05	0.000403	10.17	3.51005
ENSG00000109667	SLC2A9	protein_coding	0.622918	1.23e-05	0.000403	-10.1706	3.51054
ENSG00000168234	TTC39C	protein_coding	0.591305	1.23e-05	0.000405	-10.1595	3.50205
ENSG00000137834	SMAD6	protein_coding	1.18767	1.25e-05	0.000409	-10.1389	3.48643
ENSG00000144455	SUMF1	protein_coding	0.60593	1.25e-05	0.000409	-10.1428	3.48943
ENSG00000148468	FAM171A1	protein_coding	-0.981319	1.29e-05	0.000421	10.0927	3.45125
ENSG00000167996	FTH1	protein_coding	0.602819	1.29e-05	0.000421	-10.092	3.45071
ENSG00000197982	C1orf122	protein_coding	0.793295	1.3e-05	0.000421	-10.0895	3.44875
ENSG00000118246	FASTKD2	protein_coding	-0.627788	1.31e-05	0.000425	10.0719	3.43534
ENSG00000013375	PGM3	protein_coding	-0.68077	1.32e-05	0.000427	10.0637	3.42901
ENSG00000206538	VGLL3	protein_coding	1.19999	1.33e-05	0.000431	-10.0471	3.41633
ENSG00000119326	CTNNAL1	protein_coding	-0.660223	1.34e-05	0.000433	10.0386	3.40979
ENSG00000106624	AEBP1	protein_coding	-1.7635	1.35e-05	0.000434	10.0296	3.40289
ENSG00000215440	NPEPL1	protein_coding	0.82093	1.35e-05	0.000434	-10.0338	3.40608
ENSG00000173848	NET1	protein_coding	-1.04125	1.36e-05	0.000436	10.0224	3.39738
ENSG00000106003	LFNG	protein_coding	-0.778639	1.37e-05	0.00044	10.0056	3.3844
ENSG00000148700	ADD3	protein_coding	-0.846831	1.38e-05	0.00044	10.0046	3.38369
ENSG00000146674	IGFBP3	protein_coding	-0.925941	1.38e-05	0.000441	9.99906	3.37939
ENSG00000175166	PSMD2	protein_coding	-0.798442	1.38e-05	0.000442	9.99466	3.376
ENSG00000108602	ALDH3A1	protein_coding	-0.66769	1.39e-05	0.000443	9.98911	3.37173
ENSG00000151465	CDC123	protein_coding	-0.586063	1.39e-05	0.000443	9.98524	3.36874
ENSG00000133321	RARRES3	protein_coding	1.09131	1.39e-05	0.000443	-9.98787	3.37077
ENSG00000103342	GSPT1	protein_coding	-0.621436	1.4e-05	0.000445	9.97566	3.36135
ENSG00000105974	CAV1	protein_coding	-0.616814	1.42e-05	0.000448	9.96162	3.3505
ENSG00000162599	NFIA	protein_coding	0.747641	1.43e-05	0.000451	-9.95009	3.34159
ENSG00000137509	PRCP	protein_coding	0.785381	1.43e-05	0.000451	-9.94818	3.34012
ENSG00000183963	SMTN	protein_coding	-1.20992	1.45e-05	0.000457	9.92637	3.32322
ENSG00000242612	DECR2	protein_coding	0.801761	1.47e-05	0.000461	-9.91096	3.31126
ENSG00000106772	PRUNE2	protein_coding	0.652583	1.48e-05	0.000465	-9.89741	3.30073
ENSG00000158470	B4GALT5	protein_coding	0.967739	1.49e-05	0.000466	-9.89281	3.29715
ENSG00000139112	GABARAPL1	protein_coding	1.16519	1.49e-05	0.000466	-9.88988	3.29488
ENSG00000122863	CHST3	protein_coding	0.751604	1.52e-05	0.000474	-9.85907	3.27088
ENSG00000171051	FPR1	protein_coding	0.85726	1.52e-05	0.000474	-9.86272	3.27372
ENSG00000165516	KLHDC2	protein_coding	0.770157	1.52e-05	0.000474	-9.86008	3.27166
ENSG00000078725	BRINP1	protein_coding	0.984523	1.53e-05	0.000476	-9.85279	3.26597
ENSG00000170899	GSTA4	protein_coding	0.882201	1.53e-05	0.000476	-9.85344	3.26648
ENSG00000156265	MAP3K7CL	protein_coding	-0.658113	1.54e-05	0.000477	9.84786	3.26213
ENSG00000140391	TSPAN3	protein_coding	0.70994	1.54e-05	0.000479	-9.84137	3.25706
ENSG00000163814	CDCP1	protein_coding	-0.763064	1.55e-05	0.000481	9.83317	3.25065
ENSG00000117543	DPH5	protein_coding	0.693373	1.55e-05	0.00048	-9.83737	3.25393
ENSG00000182552	RWDD4	protein_coding	0.639712	1.56e-05	0.000483	-9.82229	3.24214
ENSG00000149823	VPS51	protein_coding	0.837295	1.56e-05	0.000481	-9.83008	3.24823
ENSG00000132199	ENOSF1	protein_coding	-0.701071	1.57e-05	0.000483	9.82066	3.24086
ENSG00000239672	NME1	protein_coding	-1.15255	1.59e-05	0.000489	9.79874	3.22368
ENSG00000172301	COPRS	protein_coding	-0.850034	1.6e-05	0.000492	9.78922	3.21621
ENSG00000123080	CDKN2C	protein_coding	1.06502	1.61e-05	0.000494	-9.77993	3.20892
ENSG00000107020	PLGRKT	protein_coding	-0.638385	1.61e-05	0.000494	9.7821	3.21062
ENSG00000136869	TLR4	protein_coding	0.598946	1.61e-05	0.000494	-9.78323	3.21151
ENSG00000147471	PROSC	protein_coding	0.652962	1.62e-05	0.000495	-9.77342	3.2038
ENSG00000164253	WDR41	protein_coding	0.686758	1.65e-05	0.000503	-9.74527	3.18164
ENSG00000182326	C1S	protein_coding	0.931099	1.66e-05	0.000503	-9.7422	3.17922
ENSG00000145681	HAPLN1	protein_coding	-0.913934	1.66e-05	0.000503	9.74204	3.17909
ENSG00000070214	SLC44A1	protein_coding	0.593746	1.68e-05	0.000508	-9.72155	3.16292
ENSG00000157111	TMEM171	protein_coding	-0.646274	1.68e-05	0.000509	9.72	3.1617
ENSG00000120802	TMPO	protein_coding	-0.915668	1.68e-05	0.000508	9.72289	3.16398
ENSG00000278259	MYO19	protein_coding	-0.899152	1.69e-05	0.000509	9.71611	3.15862
ENSG00000205362	MT1A	protein_coding	-1.13861	1.71e-05	0.000514	9.69741	3.14383
ENSG00000171302	CANT1	protein_coding	-0.723333	1.73e-05	0.000518	9.68312	3.13251
ENSG00000080493	SLC4A4	protein_coding	-0.935325	1.76e-05	0.000525	9.66037	3.11445
ENSG00000114686	MRPL3	protein_coding	-0.895606	1.77e-05	0.000527	9.65138	3.10731
ENSG00000178467	P4HTM	protein_coding	0.647843	1.77e-05	0.000527	-9.65023	3.1064
ENSG00000137269	LRRC1	protein_coding	0.658201	1.78e-05	0.000528	-9.63904	3.09749
ENSG00000138587	MNS1	protein_coding	-0.73643	1.78e-05	0.000529	9.63807	3.09672
ENSG00000171840	NINJ2	protein_coding	0.852958	1.78e-05	0.000528	-9.64146	3.09942
ENSG00000134602	STK26	protein_coding	-0.646246	1.78e-05	0.000528	9.64363	3.10115
ENSG00000213214	ARHGEF35	protein_coding	0.722334	1.79e-05	0.00053	-9.63136	3.09137
ENSG00000164484	TMEM200A	protein_coding	-1.29762	1.81e-05	0.000535	9.6153	3.07857
ENSG00000100644	HIF1A	protein_coding	-0.781149	1.83e-05	0.000539	9.6037	3.06932
ENSG00000203805	PLPP4	protein_coding	-0.628546	1.83e-05	0.000539	9.60414	3.06966
ENSG00000068438	FTSJ1	protein_coding	-0.58801	1.84e-05	0.000542	9.59409	3.06164
ENSG00000148057	IDNK	protein_coding	0.805418	1.84e-05	0.000542	-9.59478	3.06219
ENSG00000105568	PPP2R1A	protein_coding	-0.646585	1.85e-05	0.000544	9.58874	3.05736
ENSG00000002834	LASP1	protein_coding	0.754894	1.86e-05	0.000546	-9.58163	3.05167
ENSG00000176788	BASP1	protein_coding	-0.92104	1.88e-05	0.00055	9.56896	3.04153
ENSG00000188229	TUBB4B	protein_coding	-1.11849	1.89e-05	0.000554	9.55554	3.03077
ENSG00000073712	FERMT2	protein_coding	0.855654	1.9e-05	0.000554	-9.55534	3.03061
ENSG00000130529	TRPM4	protein_coding	0.606801	1.92e-05	0.00056	-9.53405	3.01351
ENSG00000132589	FLOT2	protein_coding	0.634683	1.93e-05	0.000562	-9.52786	3.00854
ENSG00000221880	KRTAP1-3	protein_coding	-1.18506	1.94e-05	0.000563	9.52361	3.00512
ENSG00000033867	SLC4A7	protein_coding	-0.652089	1.95e-05	0.000565	9.51623	2.99918
ENSG00000186162	CIDECP	transcribed_unprocessed_pseudogene	0.960071	1.96e-05	0.000567	-9.50818	2.99269
ENSG00000171763	SPATA5L1	protein_coding	-0.674453	1.96e-05	0.000566	9.51247	2.99615
ENSG00000035403	VCL	protein_coding	1.00541	1.97e-05	0.000569	-9.50377	2.98914
ENSG00000100100	PIK3IP1	protein_coding	0.799626	1.98e-05	0.000572	-9.49405	2.9813
ENSG00000151503	NCAPD3	protein_coding	-0.590172	2.01e-05	0.000578	9.47538	2.96622
ENSG00000163520	FBLN2	protein_coding	1.76011	2.04e-05	0.000584	-9.45662	2.95105
ENSG00000213347	MXD3	protein_coding	-0.599961	2.07e-05	0.000591	9.43508	2.93359
ENSG00000075213	SEMA3A	protein_coding	-0.61998	2.07e-05	0.000591	9.43386	2.93261
ENSG00000162976	PQLC3	protein_coding	0.716206	2.09e-05	0.000594	-9.42391	2.92453
ENSG00000239305	RNF103	protein_coding	0.614179	2.09e-05	0.000594	-9.42309	2.92386
ENSG00000204344	STK19	protein_coding	0.642939	2.09e-05	0.000594	-9.42211	2.92307
ENSG00000114423	CBLB	protein_coding	-0.757212	2.1e-05	0.000596	9.41394	2.91643
ENSG00000117614	SYF2	protein_coding	0.698053	2.1e-05	0.000596	-9.41824	2.91992
ENSG00000104723	TUSC3	protein_coding	-0.597423	2.1e-05	0.000596	9.41733	2.91918
ENSG00000147576	ADHFE1	protein_coding	0.766256	2.11e-05	0.000598	-9.40822	2.91178
ENSG00000163002	NUP35	protein_coding	-0.612228	2.11e-05	0.000599	9.40588	2.90987
ENSG00000101811	CSTF2	protein_coding	-0.714183	2.12e-05	0.000601	9.39986	2.90498
ENSG00000146373	RNF217	protein_coding	1.02616	2.14e-05	0.000606	-9.38674	2.89429
ENSG00000206445	ATP6V1G2	protein_coding	0.717339	2.16e-05	0.00061	-9.3753	2.88497
ENSG00000119632	IFI27L2	protein_coding	0.903276	2.17e-05	0.000612	-9.36912	2.87992
ENSG00000117691	NENF	protein_coding	0.775008	2.17e-05	0.000612	-9.37041	2.88098
ENSG00000111859	NEDD9	protein_coding	0.637482	2.18e-05	0.000613	-9.36656	2.87783
ENSG00000188243	COMMD6	protein_coding	0.73717	2.2e-05	0.000618	-9.35039	2.86462
ENSG00000143621	ILF2	protein_coding	-0.743382	2.2e-05	0.000618	9.34971	2.86406
ENSG00000113916	BCL6	protein_coding	0.760928	2.21e-05	0.000619	-9.34523	2.8604
ENSG00000142173	COL6A2	protein_coding	-0.944155	2.24e-05	0.000626	9.32863	2.84681
ENSG00000143891	GALM	protein_coding	-0.634362	2.25e-05	0.000628	9.32338	2.84251
ENSG00000182179	UBA7	protein_coding	0.612368	2.26e-05	0.000629	-9.3189	2.83883
ENSG00000140992	PDPK1	protein_coding	-0.675867	2.27e-05	0.000634	9.30808	2.82995
ENSG00000132561	MATN2	protein_coding	-0.996627	2.28e-05	0.000634	9.30524	2.82762
ENSG00000169926	KLF13	protein_coding	0.741927	2.29e-05	0.000637	-9.29797	2.82165
ENSG00000182175	RGMA	protein_coding	0.884616	2.29e-05	0.000637	-9.29688	2.82076
ENSG00000143153	ATP1B1	protein_coding	0.644323	2.3e-05	0.000637	-9.29437	2.81869
ENSG00000276045	ORAI1	protein_coding	-0.623071	2.33e-05	0.000644	9.27639	2.8039
ENSG00000109452	INPP4B	protein_coding	-0.743765	2.35e-05	0.00065	9.26432	2.79395
ENSG00000105519	CAPS	protein_coding	0.746629	2.36e-05	0.000653	-9.25623	2.78728
ENSG00000135047	CTSL	protein_coding	-0.893735	2.37e-05	0.000653	9.25271	2.78437
ENSG00000148384	INPP5E	protein_coding	-0.684731	2.37e-05	0.000653	9.25474	2.78605
ENSG00000166173	LARP6	protein_coding	-0.648825	2.37e-05	0.000653	9.253	2.78462
ENSG00000029639	TFB1M	protein_coding	-0.603186	2.42e-05	0.000665	9.22294	2.75977
ENSG00000129116	PALLD	protein_coding	1.13266	2.44e-05	0.000668	-9.21521	2.75338
ENSG00000005059	MCUB	protein_coding	-0.887855	2.46e-05	0.000674	9.20165	2.74214
ENSG00000104870	FCGRT	protein_coding	0.766217	2.47e-05	0.000675	-9.19703	2.7383
ENSG00000103018	CYB5B	protein_coding	-0.587139	2.49e-05	0.000679	9.18786	2.73069
ENSG00000163602	RYBP	protein_coding	0.874235	2.49e-05	0.00068	-9.1849	2.72824
ENSG00000106399	RPA3	protein_coding	-1.10915	2.52e-05	0.000685	9.17136	2.71698
ENSG00000162244	RPL29	protein_coding	-0.698966	2.52e-05	0.000685	9.17092	2.71661
ENSG00000107821	KAZALD1	protein_coding	0.763561	2.53e-05	0.000686	-9.16556	2.71216
ENSG00000155561	NUP205	protein_coding	-0.891953	2.53e-05	0.000686	9.16507	2.71175
ENSG00000132436	FIGNL1	protein_coding	-0.864037	2.54e-05	0.000687	9.16284	2.70989
ENSG00000183814	LIN9	protein_coding	-0.644429	2.54e-05	0.000687	9.1612	2.70853
ENSG00000106355	LSM5	protein_coding	-0.91901	2.54e-05	0.000687	9.16215	2.70932
ENSG00000143545	RAB13	protein_coding	0.970331	2.56e-05	0.000692	-9.14981	2.69904
ENSG00000060982	BCAT1	protein_coding	-0.787106	2.59e-05	0.0007	9.13235	2.68448
ENSG00000014138	POLA2	protein_coding	-0.742564	2.61e-05	0.000703	9.12309	2.67674
ENSG00000130724	CHMP2A	protein_coding	0.598965	2.63e-05	0.000708	-9.11241	2.66782
ENSG00000088280	ASAP3	protein_coding	1.04398	2.64e-05	0.000708	-9.11123	2.66683
ENSG00000100814	CCNB1IP1	protein_coding	1.11502	2.64e-05	0.000708	-9.11003	2.66583
ENSG00000162144	CYB561A3	protein_coding	0.8261	2.65e-05	0.00071	-9.10548	2.66202
ENSG00000106688	SLC1A1	protein_coding	-0.651144	2.67e-05	0.000714	9.09682	2.65477
ENSG00000143222	UFC1	protein_coding	0.85117	2.68e-05	0.000718	-9.08989	2.64896
ENSG00000145220	LYAR	protein_coding	-0.597889	2.7e-05	0.000722	9.07844	2.63937
ENSG00000138385	SSB	protein_coding	0.874631	2.72e-05	0.000725	-9.07013	2.63239
ENSG00000168306	ACOX2	protein_coding	0.602566	2.74e-05	0.00073	-9.06039	2.62421
ENSG00000038427	VCAN	protein_coding	0.898093	2.74e-05	0.00073	-9.05823	2.62238
ENSG00000178921	PFAS	protein_coding	-0.777359	2.75e-05	0.00073	9.05792	2.62213
ENSG00000184838	PRR16	protein_coding	-0.668172	2.78e-05	0.000737	9.04027	2.60728
ENSG00000205213	LGR4	protein_coding	-0.807614	2.83e-05	0.000747	9.01937	2.58965
ENSG00000100439	ABHD4	protein_coding	0.94749	2.85e-05	0.000751	-9.01027	2.58198
ENSG00000183527	PSMG1	protein_coding	-0.595094	2.85e-05	0.000751	9.01113	2.5827
ENSG00000142627	EPHA2	protein_coding	-0.686873	2.89e-05	0.000761	8.98935	2.56429
ENSG00000167612	ANKRD33	protein_coding	1.02122	2.9e-05	0.000762	-8.98682	2.56215
ENSG00000198848	CES1	protein_coding	1.16545	2.93e-05	0.000768	-8.9724	2.54993
ENSG00000008441	NFIX	protein_coding	-1.29505	2.95e-05	0.000772	8.96202	2.54113
ENSG00000184182	UBE2F	protein_coding	0.69988	2.98e-05	0.000778	-8.94916	2.53021
ENSG00000113013	HSPA9	protein_coding	-0.66421	2.99e-05	0.00078	8.94567	2.52725
ENSG00000084754	HADHA	protein_coding	0.879159	3.07e-05	0.000797	-8.91072	2.4975
ENSG00000128951	DUT	protein_coding	-0.594911	3.08e-05	0.000798	8.90686	2.49421
ENSG00000173581	CCDC106	protein_coding	0.830192	3.09e-05	0.000798	-8.90539	2.49295
ENSG00000148671	ADIRF	protein_coding	0.763378	3.12e-05	0.000806	-8.89223	2.48172
ENSG00000006327	TNFRSF12A	protein_coding	-1.55274	3.15e-05	0.000812	8.87839	2.46989
ENSG00000182247	UBE2E2	protein_coding	0.746069	3.16e-05	0.000814	-8.87499	2.46697
ENSG00000113712	CSNK1A1	protein_coding	0.656875	3.17e-05	0.000814	-8.87125	2.46378
ENSG00000119408	NEK6	protein_coding	-0.779132	3.17e-05	0.000814	8.87272	2.46503
ENSG00000152465	NMT2	protein_coding	-0.719683	3.18e-05	0.000816	8.86696	2.46011
ENSG00000167468	GPX4	protein_coding	0.645783	3.2e-05	0.000821	-8.85716	2.45171
ENSG00000174483	BBS1	protein_coding	0.657348	3.22e-05	0.000824	-8.8505	2.446
ENSG00000134882	UBAC2	protein_coding	0.794875	3.22e-05	0.000824	-8.84909	2.44479
ENSG00000186591	UBE2H	protein_coding	0.629284	3.23e-05	0.000825	-8.84761	2.44352
ENSG00000151693	ASAP2	protein_coding	-0.601355	3.25e-05	0.000828	8.84076	2.43764
ENSG00000150459	SAP18	protein_coding	0.661247	3.25e-05	0.000828	-8.83918	2.43628
ENSG00000185480	PARPBP	protein_coding	-0.715781	3.28e-05	0.000834	8.82733	2.4261
ENSG00000145022	TCTA	protein_coding	0.713498	3.28e-05	0.000834	-8.82846	2.42707
ENSG00000157680	DGKI	protein_coding	-0.596593	3.34e-05	0.000846	8.80225	2.40452
ENSG00000204843	DCTN1	protein_coding	0.695444	3.35e-05	0.000847	-8.80007	2.40264
ENSG00000163535	SGO2	protein_coding	-1.28404	3.4e-05	0.000859	8.77954	2.38493
ENSG00000136240	KDELR2	protein_coding	-0.672788	3.41e-05	0.00086	8.77722	2.38293
ENSG00000213453	FTH1P3	processed_pseudogene	0.95782	3.43e-05	0.000864	-8.77004	2.37672
ENSG00000146676	PURB	protein_coding	-0.639412	3.44e-05	0.000866	8.76538	2.37269
ENSG00000049860	HEXB	protein_coding	-0.6583	3.48e-05	0.000874	8.75028	2.35962
ENSG00000154839	SKA1	protein_coding	-0.683498	3.51e-05	0.00088	8.73961	2.35037
ENSG00000135709	KIAA0513	protein_coding	0.760907	3.53e-05	0.000883	-8.73294	2.34459
ENSG00000178127	NDUFV2	protein_coding	-0.725252	3.55e-05	0.000888	8.72512	2.33781
ENSG00000198585	NUDT16	protein_coding	0.6284	3.57e-05	0.000891	-8.72001	2.33337
ENSG00000096384	HSP90AB1	protein_coding	-0.814686	3.58e-05	0.000893	8.71714	2.33088
ENSG00000189184	PCDH18	protein_coding	0.95514	3.64e-05	0.000905	-8.693	2.30987
ENSG00000112167	SAYSD1	protein_coding	0.668734	3.64e-05	0.000905	-8.69378	2.31055
ENSG00000265491	RNF115	protein_coding	0.751561	3.66e-05	0.000907	-8.68837	2.30584
ENSG00000175416	CLTB	protein_coding	0.680973	3.67e-05	0.000908	-8.68503	2.30292
ENSG00000174099	MSRB3	protein_coding	0.717456	3.71e-05	0.000918	-8.67	2.28982
ENSG00000168140	VASN	protein_coding	-0.842388	3.71e-05	0.000918	8.67042	2.29019
ENSG00000087116	ADAMTS2	protein_coding	0.870329	3.73e-05	0.000922	-8.66299	2.2837
ENSG00000163359	COL6A3	protein_coding	-1.54115	3.74e-05	0.000923	8.66035	2.28139
ENSG00000071082	RPL31	protein_coding	0.91662	3.75e-05	0.000924	-8.65651	2.27803
ENSG00000239039	SNORD13	snoRNA	1.91379	3.76e-05	0.000925	-8.65511	2.27681
ENSG00000183166	CALN1	protein_coding	0.614159	3.77e-05	0.000927	-8.65042	2.27271
ENSG00000163681	SLMAP	protein_coding	0.608906	3.78e-05	0.000929	-8.64583	2.26869
ENSG00000077312	SNRPA	protein_coding	-0.743508	3.79e-05	0.000931	8.64335	2.26653
ENSG00000168890	TMEM150A	protein_coding	0.670761	3.84e-05	0.000939	-8.62837	2.2534
ENSG00000104490	NCALD	protein_coding	0.603039	3.86e-05	0.000944	-8.62033	2.24635
ENSG00000110092	CCND1	protein_coding	-0.921458	3.88e-05	0.000947	8.61518	2.24183
ENSG00000248487	ABHD14A	protein_coding	0.624253	3.91e-05	0.000953	-8.60573	2.23354
ENSG00000104823	ECH1	protein_coding	0.828911	3.95e-05	0.000961	-8.5926	2.22199
ENSG00000158445	KCNB1	protein_coding	0.635311	3.95e-05	0.000961	-8.5929	2.22226
ENSG00000173706	HEG1	protein_coding	-1.15421	3.98e-05	0.000969	8.58107	2.21185
ENSG00000204387	C6orf48	lncRNA	0.708209	3.99e-05	0.00097	-8.57871	2.20977
ENSG00000197785	ATAD3A	protein_coding	-0.71505	4e-05	0.000971	8.57663	2.20793
ENSG00000149499	EML3	protein_coding	0.638035	4.03e-05	0.000979	-8.56589	2.19847
ENSG00000165704	HPRT1	protein_coding	-0.947626	4.05e-05	0.000981	8.56135	2.19446
ENSG00000186352	ANKRD37	protein_coding	-0.626314	4.06e-05	0.000983	8.55771	2.19125
ENSG00000186577	C6orf1	protein_coding	-0.707783	4.09e-05	0.000989	8.54655	2.1814
ENSG00000071242	RPS6KA2	protein_coding	0.833347	4.09e-05	0.000987	-8.54939	2.18391
ENSG00000087087	SRRT	protein_coding	-0.586008	4.16e-05	0.001	8.52767	2.1647
ENSG00000071205	ARHGAP10	protein_coding	0.844439	4.2e-05	0.00101	-8.51545	2.15387
ENSG00000206285	B3GALT4	protein_coding	0.795666	4.2e-05	0.00101	-8.51366	2.15229
ENSG00000170558	CDH2	protein_coding	-0.723848	4.21e-05	0.00101	8.51135	2.15024
ENSG00000118689	FOXO3	protein_coding	1.13014	4.21e-05	0.00101	-8.51124	2.15014
ENSG00000198755	RPL10A	protein_coding	0.982727	4.24e-05	0.00102	-8.50422	2.14392
ENSG00000131459	GFPT2	protein_coding	-0.640578	4.27e-05	0.00102	8.49424	2.13505
ENSG00000197879	MYO1C	protein_coding	0.745845	4.32e-05	0.00103	-8.48066	2.12299
ENSG00000204899	MZT1	protein_coding	-0.80104	4.34e-05	0.00104	8.47382	2.1169
ENSG00000128739	SNRPN	protein_coding	0.929763	4.34e-05	0.00104	-8.47327	2.11641
ENSG00000157617	C2CD2	protein_coding	0.724065	4.36e-05	0.00104	-8.4672	2.11101
ENSG00000187210	GCNT1	protein_coding	0.596884	4.38e-05	0.00104	-8.46273	2.10702
ENSG00000113282	CLINT1	protein_coding	-0.60658	4.43e-05	0.00105	8.4489	2.09469
ENSG00000136824	SMC2	protein_coding	-0.901423	4.45e-05	0.00106	8.44239	2.08889
ENSG00000183723	CMTM4	protein_coding	0.818387	4.46e-05	0.00106	-8.4415	2.08809
ENSG00000120690	ELF1	protein_coding	0.713713	4.46e-05	0.00106	-8.44056	2.08725
ENSG00000135363	LMO2	protein_coding	-0.590288	4.5e-05	0.00107	8.42972	2.07756
ENSG00000138640	FAM13A	protein_coding	0.612519	4.53e-05	0.00107	-8.42198	2.07065
ENSG00000133678	TMEM254	protein_coding	0.665129	4.62e-05	0.00109	-8.39678	2.04808
ENSG00000088038	CNOT3	protein_coding	-0.652616	4.64e-05	0.0011	8.39144	2.04328
ENSG00000141447	OSBPL1A	protein_coding	0.661324	4.67e-05	0.0011	-8.38262	2.03537
ENSG00000183513	COA5	protein_coding	0.611546	4.68e-05	0.0011	-8.38045	2.03342
ENSG00000006534	ALDH3B1	protein_coding	0.685013	4.74e-05	0.00111	-8.36641	2.0208
ENSG00000125844	RRBP1	protein_coding	-0.996908	4.74e-05	0.00111	8.36449	2.01906
ENSG00000141668	CBLN2	protein_coding	0.828599	4.76e-05	0.00111	-8.36114	2.01605
ENSG00000116161	CACYBP	protein_coding	-0.756568	4.8e-05	0.00112	8.35014	2.00615
ENSG00000182197	EXT1	protein_coding	-1.25132	4.81e-05	0.00113	8.34656	2.00292
ENSG00000240849	TMEM189	protein_coding	0.638484	4.94e-05	0.00115	-8.31567	1.97503
ENSG00000180011	ZADH2	protein_coding	0.615422	4.94e-05	0.00115	-8.316	1.97533
ENSG00000008294	SPAG9	protein_coding	-0.615952	5e-05	0.00116	8.30023	1.96106
ENSG00000106462	EZH2	protein_coding	-0.743194	5.09e-05	0.00118	8.27894	1.94177
ENSG00000240370	RPL13P5	transcribed_processed_pseudogene	0.818471	5.16e-05	0.00119	-8.26188	1.92627
ENSG00000198890	PRMT6	protein_coding	-0.670534	5.21e-05	0.0012	8.24979	1.91527
ENSG00000171314	PGAM1	protein_coding	-0.659545	5.22e-05	0.0012	8.24761	1.91328
ENSG00000143228	NUF2	protein_coding	-0.5981	5.26e-05	0.00121	8.23907	1.90551
ENSG00000170043	TRAPPC1	protein_coding	0.624495	5.34e-05	0.00122	-8.22018	1.88828
ENSG00000095139	ARCN1	protein_coding	-0.662709	5.38e-05	0.00123	8.21201	1.88082
ENSG00000113851	CRBN	protein_coding	0.651633	5.39e-05	0.00123	-8.20926	1.87831
ENSG00000169271	HSPB3	protein_coding	0.671739	5.4e-05	0.00123	-8.20766	1.87685
ENSG00000168591	TMUB2	protein_coding	0.777469	5.4e-05	0.00123	-8.20689	1.87614
ENSG00000175197	DDIT3	protein_coding	0.839538	5.43e-05	0.00124	-8.19968	1.86955
ENSG00000145147	SLIT2	protein_coding	-1.19648	5.43e-05	0.00124	8.20113	1.87088
ENSG00000258947	TUBB3	protein_coding	-1.17601	5.46e-05	0.00124	8.19269	1.86315
ENSG00000141232	TOB1	protein_coding	0.928287	5.47e-05	0.00124	-8.19065	1.86128
ENSG00000180891	CUEDC1	protein_coding	1.26318	5.49e-05	0.00125	-8.18716	1.85809
ENSG00000133816	MICAL2	protein_coding	-0.643529	5.49e-05	0.00125	8.18749	1.8584
ENSG00000143162	CREG1	protein_coding	0.825698	5.51e-05	0.00125	-8.18354	1.85477
ENSG00000143819	EPHX1	protein_coding	1.18178	5.55e-05	0.00126	-8.17433	1.84633
ENSG00000115504	EHBP1	protein_coding	0.750798	5.57e-05	0.00126	-8.16863	1.8411
ENSG00000213465	ARL2	protein_coding	0.846378	5.58e-05	0.00126	-8.16829	1.84079
ENSG00000177854	TMEM187	protein_coding	0.611571	5.72e-05	0.00129	-8.13724	1.81225
ENSG00000139197	PEX5	protein_coding	0.631682	5.75e-05	0.0013	-8.1306	1.80614
ENSG00000123562	MORF4L2	protein_coding	0.81358	5.76e-05	0.0013	-8.12968	1.80529
ENSG00000112981	NME5	protein_coding	0.670733	5.76e-05	0.0013	-8.12901	1.80467
ENSG00000177954	RPS27	protein_coding	0.920508	5.84e-05	0.00131	-8.11333	1.79022
ENSG00000124789	NUP153	protein_coding	-0.642416	5.86e-05	0.00131	8.10939	1.78658
ENSG00000130826	DKC1	protein_coding	-0.724168	5.94e-05	0.00133	8.09281	1.77126
ENSG00000136295	TTYH3	protein_coding	-1.08553	5.96e-05	0.00133	8.08918	1.7679
ENSG00000175216	CKAP5	protein_coding	-0.591781	6.13e-05	0.00136	8.05542	1.73662
ENSG00000102901	CENPT	protein_coding	-0.710492	6.16e-05	0.00137	8.04818	1.7299
ENSG00000241878	PISD	protein_coding	0.61779	6.18e-05	0.00137	-8.04513	1.72706
ENSG00000197958	RPL12	protein_coding	0.829414	6.24e-05	0.00138	-8.03287	1.71566
ENSG00000198121	LPAR1	protein_coding	0.750818	6.25e-05	0.00138	-8.03111	1.71403
ENSG00000107338	SHB	protein_coding	-0.629616	6.29e-05	0.00139	8.0245	1.70787
ENSG00000054598	FOXC1	protein_coding	1.73306	6.3e-05	0.00139	-8.02208	1.70562
ENSG00000092330	TINF2	protein_coding	0.672775	6.3e-05	0.00139	-8.0227	1.70619
ENSG00000089006	SNX5	protein_coding	-0.704489	6.32e-05	0.00139	8.01812	1.70193
ENSG00000013810	TACC3	protein_coding	-1.26592	6.34e-05	0.00139	8.0154	1.6994
ENSG00000082212	ME2	protein_coding	-0.659661	6.43e-05	0.00141	7.99852	1.68364
ENSG00000102302	FGD1	protein_coding	-0.658335	6.46e-05	0.00142	7.99268	1.67819
ENSG00000168036	CTNNB1	protein_coding	0.674584	6.48e-05	0.00142	-7.98916	1.6749
ENSG00000070669	ASNS	protein_coding	0.744002	6.51e-05	0.00142	-7.98334	1.66946
ENSG00000162645	GBP2	protein_coding	0.903376	6.51e-05	0.00142	-7.98326	1.66939
ENSG00000205364	MT1M	protein_coding	0.59447	6.53e-05	0.00143	-7.98058	1.66688
ENSG00000198721	ECI2	protein_coding	-0.631303	6.54e-05	0.00143	7.97867	1.6651
ENSG00000149090	PAMR1	protein_coding	-0.894927	6.6e-05	0.00144	7.96762	1.65475
ENSG00000149577	SIDT2	protein_coding	0.762584	6.64e-05	0.00145	-7.95978	1.6474
ENSG00000176912	TYMSOS	lncRNA	-0.62216	6.76e-05	0.00147	7.93883	1.62774
ENSG00000089351	GRAMD1A	protein_coding	0.705234	6.77e-05	0.00147	-7.93681	1.62585
ENSG00000163938	GNL3	protein_coding	-0.596601	6.93e-05	0.0015	7.91076	1.60133
ENSG00000121774	KHDRBS1	protein_coding	-0.729137	6.98e-05	0.0015	7.90189	1.59298
ENSG00000099785	MARCHF2	protein_coding	0.651589	7.03e-05	0.00151	-7.89276	1.58436
ENSG00000164045	CDC25A	protein_coding	-0.735209	7.06e-05	0.00151	7.88807	1.57994
ENSG00000137692	DCUN1D5	protein_coding	-0.622464	7.06e-05	0.00151	7.88844	1.58029
ENSG00000104852	SNRNP70	protein_coding	-0.811161	7.07e-05	0.00151	7.88662	1.57856
ENSG00000090565	RAB11FIP3	protein_coding	0.749363	7.1e-05	0.00152	-7.8817	1.57392
ENSG00000166272	WBP1L	protein_coding	0.765989	7.13e-05	0.00152	-7.87696	1.56944
ENSG00000122359	ANXA11	protein_coding	0.679835	7.2e-05	0.00153	-7.86471	1.55786
ENSG00000102882	MAPK3	protein_coding	0.760512	7.21e-05	0.00153	-7.86458	1.55773
ENSG00000283293	RN7SK	snRNA	-0.633508	7.22e-05	0.00153	7.86271	1.55596
ENSG00000175274	TP53I11	protein_coding	1.35908	7.24e-05	0.00154	-7.85836	1.55184
ENSG00000154447	SH3RF1	protein_coding	-0.776575	7.44e-05	0.00157	7.82685	1.52194
ENSG00000013588	GPRC5A	protein_coding	-0.691804	7.46e-05	0.00157	7.824	1.51924
ENSG00000182636	NDN	protein_coding	0.614524	7.5e-05	0.00158	-7.81815	1.51368
ENSG00000179833	SERTAD2	protein_coding	-0.798118	7.52e-05	0.00158	7.8145	1.5102
ENSG00000198832	SELM	protein_coding	0.726069	7.58e-05	0.00159	-7.80499	1.50115
ENSG00000165617	DACT1	protein_coding	-0.634645	7.63e-05	0.0016	7.79739	1.49391
ENSG00000106991	ENG	protein_coding	-1.25146	7.66e-05	0.0016	7.79381	1.4905
ENSG00000187123	LYPD6	protein_coding	-0.624269	7.82e-05	0.00163	7.77004	1.4678
ENSG00000122707	RECK	protein_coding	0.937144	7.83e-05	0.00163	-7.7678	1.46566
ENSG00000106392	C1GALT1	protein_coding	-0.699215	7.91e-05	0.00164	7.75613	1.45449
ENSG00000125648	SLC25A23	protein_coding	0.713067	7.93e-05	0.00165	-7.75352	1.452
ENSG00000116285	ERRFI1	protein_coding	0.797145	7.98e-05	0.00165	-7.74681	1.44557
ENSG00000198176	TFDP1	protein_coding	-0.858573	8.02e-05	0.00166	7.74026	1.43929
ENSG00000171793	CTPS1	protein_coding	-0.953482	8.04e-05	0.00166	7.7379	1.43703
ENSG00000134333	LDHA	protein_coding	-0.6643	8.16e-05	0.00168	7.72118	1.42098
ENSG00000172292	CERS6	protein_coding	0.850157	8.22e-05	0.00169	-7.7128	1.41292
ENSG00000067225	PKM	protein_coding	-0.956	8.33e-05	0.00171	7.69663	1.39737
ENSG00000113108	APBB3	protein_coding	0.663891	8.39e-05	0.00172	-7.68813	1.38917
ENSG00000213977	TAX1BP3	protein_coding	0.693074	8.4e-05	0.00172	-7.68749	1.38855
ENSG00000183311	TUBB	protein_coding	-0.740898	8.44e-05	0.00172	7.68126	1.38255
ENSG00000120833	SOCS2	protein_coding	1.00372	8.48e-05	0.00173	-7.67649	1.37794
ENSG00000145901	TNIP1	protein_coding	0.684684	8.57e-05	0.00174	-7.66381	1.36569
ENSG00000113083	LOX	protein_coding	-1.14669	8.6e-05	0.00174	7.66034	1.36234
ENSG00000161921	CXCL16	protein_coding	0.590868	8.64e-05	0.00175	-7.6548	1.35698
ENSG00000181804	SLC9A9	protein_coding	0.589652	8.73e-05	0.00177	-7.64279	1.34535
ENSG00000169230	PRELID1	protein_coding	-0.717283	8.74e-05	0.00177	7.64255	1.34512
ENSG00000115268	RPS15	protein_coding	-0.671895	8.79e-05	0.00177	7.63589	1.33867
ENSG00000133110	POSTN	protein_coding	-0.914712	8.82e-05	0.00178	7.63213	1.33502
ENSG00000213406	ANXA2P1	processed_pseudogene	0.936396	8.83e-05	0.00178	-7.63079	1.33372
ENSG00000126561	STAT5A	protein_coding	1.01462	9.06e-05	0.00181	-7.60143	1.30521
ENSG00000123416	TUBA1B	protein_coding	-0.791597	9.12e-05	0.00182	7.5942	1.29817
ENSG00000140545	MFGE8	protein_coding	1.25014	9.19e-05	0.00183	-7.58467	1.28889
ENSG00000140743	CDR2	protein_coding	0.633373	9.23e-05	0.00184	-7.5803	1.28463
ENSG00000031698	SARS	protein_coding	0.773132	9.25e-05	0.00184	-7.57753	1.28193
ENSG00000272047	GTF2H5	protein_coding	0.5995	9.29e-05	0.00185	-7.57218	1.27671
ENSG00000112941	PAPD7	protein_coding	-0.632462	9.4e-05	0.00187	7.55949	1.26432
ENSG00000164105	SAP30	protein_coding	-0.909474	9.42e-05	0.00187	7.55719	1.26207
ENSG00000166484	MAPK7	protein_coding	-0.621653	9.45e-05	0.00188	7.55327	1.25824
ENSG00000166949	SMAD3	protein_coding	-0.822952	9.54e-05	0.00189	7.54318	1.24837
ENSG00000170540	ARL6IP1	protein_coding	-0.77972	9.59e-05	0.0019	7.53721	1.24253
ENSG00000182158	CREB3L2	protein_coding	-1.31693	9.67e-05	0.00191	7.52728	1.2328
ENSG00000068366	ACSL4	protein_coding	-1.05663	9.72e-05	0.00192	7.52143	1.22706
ENSG00000173599	PC	protein_coding	0.867396	9.73e-05	0.00192	-7.52048	1.22613
ENSG00000156110	ADK	protein_coding	0.60932	9.85e-05	0.00194	-7.50716	1.21305
ENSG00000213145	CRIP1	protein_coding	0.73105	9.86e-05	0.00194	-7.50582	1.21173
ENSG00000134531	EMP1	protein_coding	0.772399	9.94e-05	0.00195	-7.49687	1.20293
ENSG00000003436	TFPI	protein_coding	-0.814808	9.94e-05	0.00195	7.49608	1.20216
ENSG00000257704	INAFM1	protein_coding	0.708455	9.96e-05	0.00195	-7.49463	1.20073
ENSG00000131791	PRKAB2	protein_coding	0.589609	0.000102	0.00198	-7.4731	1.17952
ENSG00000168439	STIP1	protein_coding	-0.823099	0.000102	0.00198	7.4698	1.17627
ENSG00000188690	UROS	protein_coding	0.688275	0.000102	0.00198	-7.47003	1.1765
ENSG00000160209	PDXK	protein_coding	1.12034	0.000103	0.002	-7.45725	1.16388
ENSG00000177469	PTRF	protein_coding	0.651428	0.000103	0.002	-7.46022	1.16681
ENSG00000178381	ZFAND2A	protein_coding	0.681623	0.000103	0.00201	-7.45153	1.15823
ENSG00000161847	RAVER1	protein_coding	-0.652372	0.000104	0.00202	7.44115	1.14797
ENSG00000131462	TUBG1	protein_coding	-0.869264	0.000104	0.00201	7.4482	1.15494
ENSG00000158555	GDPD5	protein_coding	0.600972	0.000105	0.00203	-7.43328	1.14018
ENSG00000034152	MAP2K3	protein_coding	0.591369	0.000105	0.00203	-7.43347	1.14037
ENSG00000100246	DNAL4	protein_coding	0.680203	0.000106	0.00204	-7.42587	1.13284
ENSG00000139793	MBNL2	protein_coding	0.616111	0.000107	0.00206	-7.41276	1.11983
ENSG00000131238	PPT1	protein_coding	-0.628813	0.000107	0.00206	7.41647	1.12352
ENSG00000127314	RAP1B	protein_coding	0.722869	0.000107	0.00206	-7.41181	1.1189
ENSG00000184995	IFNE	protein_coding	-0.632262	0.000108	0.00207	7.40793	1.11504
ENSG00000060762	MPC1	protein_coding	0.619849	0.000109	0.00209	-7.3909	1.09812
ENSG00000109184	DCUN1D4	protein_coding	0.768748	0.00011	0.00211	-7.37894	1.08621
ENSG00000216740	ANXA2P3	processed_pseudogene	0.873088	0.000113	0.00215	-7.35258	1.05993
ENSG00000130513	GDF15	protein_coding	-0.80384	0.000113	0.00215	7.35148	1.05884
ENSG00000142192	APP	protein_coding	-1.09271	0.000114	0.00216	7.34639	1.05375
ENSG00000112029	FBXO5	protein_coding	-1.22195	0.000114	0.00216	7.34373	1.05108
ENSG00000126945	HNRNPH2	protein_coding	0.651787	0.000115	0.00218	-7.33157	1.03893
ENSG00000115183	TANC1	protein_coding	-0.75435	0.000117	0.0022	7.31871	1.02605
ENSG00000126351	THRA	protein_coding	0.702419	0.000117	0.0022	-7.31698	1.02431
ENSG00000171867	PRNP	protein_coding	-0.758265	0.000118	0.00222	7.30371	1.011
ENSG00000137207	YIPF3	protein_coding	0.689318	0.000118	0.00222	-7.30582	1.01312
ENSG00000166333	ILK	protein_coding	0.683673	0.000119	0.00223	-7.29901	1.00628
ENSG00000115525	ST3GAL5	protein_coding	-0.713863	0.000119	0.00223	7.29427	1.00152
ENSG00000105518	TMEM205	protein_coding	0.890385	0.000119	0.00223	-7.29795	1.00522
ENSG00000093010	COMT	protein_coding	0.593758	0.00012	0.00225	-7.28601	0.99322
ENSG00000213024	NUP62	protein_coding	-0.671917	0.00012	0.00224	7.29074	0.99798
ENSG00000198542	ITGBL1	protein_coding	0.742089	0.000121	0.00227	-7.27508	0.98222
ENSG00000180398	MCFD2	protein_coding	-0.604144	0.000122	0.00227	7.26803	0.97512
ENSG00000097007	ABL1	protein_coding	-0.88404	0.000124	0.0023	7.25208	0.95903
ENSG00000130522	JUND	protein_coding	-0.728305	0.000124	0.00231	7.24886	0.95578
ENSG00000107104	KANK1	protein_coding	-0.797215	0.000124	0.00231	7.24744	0.95434
ENSG00000105854	PON2	protein_coding	0.644655	0.000127	0.00235	-7.2235	0.93013
ENSG00000114867	EIF4G1	protein_coding	-0.673822	0.000128	0.00236	7.21549	0.92203
ENSG00000108551	RASD1	protein_coding	0.842192	0.000129	0.00237	-7.20911	0.91555
ENSG00000174807	CD248	protein_coding	1.04114	0.00013	0.00239	-7.19925	0.90555
ENSG00000242094	FOXP1-IT1	lncRNA	-0.659792	0.00013	0.00238	7.20409	0.91047
ENSG00000151491	EPS8	protein_coding	0.611872	0.000132	0.00242	-7.18114	0.88715
ENSG00000166582	CENPV	protein_coding	0.776853	0.000133	0.00242	-7.17624	0.88216
ENSG00000101052	IFT52	protein_coding	0.653915	0.000133	0.00242	-7.17677	0.8827
ENSG00000132535	DLG4	protein_coding	-0.758357	0.000134	0.00243	7.16873	0.87452
ENSG00000197451	HNRNPAB	protein_coding	-0.761213	0.000134	0.00243	7.1698	0.87561
ENSG00000095739	BAMBI	protein_coding	1.23738	0.000135	0.00246	-7.15745	0.86302
ENSG00000116016	EPAS1	protein_coding	1.07358	0.000139	0.00251	-7.12537	0.83025
ENSG00000141458	NPC1	protein_coding	-0.866794	0.000141	0.00253	7.11354	0.81814
ENSG00000143977	SNRPG	protein_coding	-0.73861	0.000142	0.00255	7.10287	0.80721
ENSG00000142279	WTIP	protein_coding	0.600559	0.000142	0.00255	-7.103	0.80735
ENSG00000138796	HADH	protein_coding	0.685682	0.000144	0.00258	-7.08845	0.79241
ENSG00000124787	RPP40	protein_coding	-0.5933	0.000144	0.00257	7.08983	0.79383
ENSG00000109606	DHX15	protein_coding	-0.636406	0.000145	0.00258	7.084	0.78784
ENSG00000140285	FGF7	protein_coding	1.4451	0.000145	0.00258	-7.08329	0.78711
ENSG00000170430	MGMT	protein_coding	0.66162	0.000145	0.00258	-7.0852	0.78907
ENSG00000148450	MSRB2	protein_coding	0.921235	0.000145	0.00259	-7.08049	0.78423
ENSG00000006606	CCL26	protein_coding	-0.748912	0.000147	0.00261	7.06516	0.76845
ENSG00000138764	CCNG2	protein_coding	0.601503	0.000148	0.00262	-7.06066	0.76382
ENSG00000171863	RPS7	protein_coding	-0.620467	0.000149	0.00263	7.05476	0.75774
ENSG00000088826	SMOX	protein_coding	-0.850992	0.00015	0.00264	7.04914	0.75194
ENSG00000122034	GTF3A	protein_coding	-0.711822	0.000151	0.00267	7.03556	0.73793
ENSG00000243147	MRPL33	protein_coding	-0.639793	0.000152	0.00268	7.0319	0.73415
ENSG00000103335	PIEZO1	protein_coding	-0.854567	0.000152	0.00268	7.03089	0.7331
ENSG00000161970	RPL26	protein_coding	0.695411	0.000152	0.00268	-7.03377	0.73607
ENSG00000100941	PNN	protein_coding	-0.744812	0.000153	0.00269	7.02559	0.72762
ENSG00000174348	PODN	protein_coding	0.872401	0.000153	0.00269	-7.02612	0.72816
ENSG00000153560	UBP1	protein_coding	-0.665455	0.000153	0.00269	7.02607	0.72812
ENSG00000109220	CHIC2	protein_coding	-0.911828	0.000154	0.0027	7.02005	0.72189
ENSG00000103495	MAZ	protein_coding	-0.60403	0.000154	0.0027	7.01843	0.72021
ENSG00000089060	SLC8B1	protein_coding	0.711923	0.000154	0.0027	-7.01924	0.72105
ENSG00000159063	ALG8	protein_coding	-0.69101	0.000156	0.00272	7.0069	0.70827
ENSG00000158164	TMSB15A	protein_coding	-0.786351	0.000157	0.00274	6.99918	0.70027
ENSG00000169045	HNRNPH1	protein_coding	-0.620824	0.00016	0.00278	6.97515	0.67531
ENSG00000183722	LHFP	protein_coding	0.702581	0.00016	0.00278	-6.97796	0.67824
ENSG00000112312	GMNN	protein_coding	-0.761591	0.000161	0.00279	6.97045	0.67043
ENSG00000251493	FOXD1	protein_coding	-0.908969	0.000163	0.00282	6.95655	0.65595
ENSG00000163923	RPL39L	protein_coding	-0.800405	0.000163	0.00282	6.95928	0.6588
ENSG00000083168	KAT6A	protein_coding	-0.747927	0.000166	0.00287	6.9352	0.63368
ENSG00000171453	POLR1C	protein_coding	-0.671216	0.000168	0.00289	6.92516	0.62319
ENSG00000104884	ERCC2	protein_coding	0.744918	0.000169	0.0029	-6.91977	0.61755
ENSG00000136560	TANK	protein_coding	0.639602	0.000169	0.00289	-6.92204	0.61992
ENSG00000113643	RARS	protein_coding	-0.585132	0.00017	0.00291	6.91309	0.61056
ENSG00000170876	TMEM43	protein_coding	0.665196	0.00017	0.00291	-6.91336	0.61085
ENSG00000198816	ZNF358	protein_coding	0.753698	0.00017	0.00291	-6.9148	0.61235
ENSG00000175115	PACS1	protein_coding	-0.890083	0.000173	0.00295	6.89398	0.59054
ENSG00000129667	RHBDF2	protein_coding	-0.740003	0.000173	0.00296	6.89256	0.58904
ENSG00000149257	SERPINH1	protein_coding	0.629449	0.000173	0.00296	-6.89218	0.58865
ENSG00000183628	DGCR6	protein_coding	0.765684	0.000175	0.00298	-6.87988	0.57573
ENSG00000091317	CMTM6	protein_coding	0.609832	0.000176	0.00299	-6.8769	0.5726
ENSG00000221826	PSG3	protein_coding	-0.594002	0.000177	0.003	6.87144	0.56686
ENSG00000153879	CEBPG	protein_coding	0.599042	0.000179	0.00303	-6.86059	0.55544
ENSG00000075568	TMEM131	protein_coding	-0.806723	0.000179	0.00303	6.85848	0.55322
ENSG00000188986	NELFB	protein_coding	-0.640561	0.00018	0.00304	6.85503	0.54958
ENSG00000116062	MSH6	protein_coding	-0.697655	0.000182	0.00307	6.84175	0.53558
ENSG00000138326	RPS24	protein_coding	-0.688926	0.000189	0.00316	6.80068	0.49216
ENSG00000197208	SLC22A4	protein_coding	-0.594819	0.00019	0.00318	6.79525	0.4864
ENSG00000184227	ACOT1	protein_coding	0.880678	0.000191	0.00318	-6.79337	0.48441
ENSG00000075886	TUBA3D	protein_coding	-0.785392	0.000191	0.00318	6.79078	0.48167
ENSG00000173156	RHOD	protein_coding	0.592594	0.000195	0.00324	-6.77211	0.46183
ENSG00000125968	ID1	protein_coding	0.757834	0.000196	0.00326	-6.76284	0.45198
ENSG00000030066	NUP160	protein_coding	-0.606686	0.000198	0.00327	6.75622	0.44493
ENSG00000128228	SDF2L1	protein_coding	-0.688249	0.000199	0.00329	6.74768	0.43583
ENSG00000159261	CLDN14	protein_coding	0.634236	0.000202	0.00332	-6.73325	0.42043
ENSG00000100650	SRSF5	protein_coding	0.833386	0.000202	0.00332	-6.73304	0.42022
ENSG00000213585	VDAC1	protein_coding	-0.786485	0.000203	0.00334	6.72651	0.41324
ENSG00000127419	TMEM175	protein_coding	0.607977	0.000204	0.00334	-6.72399	0.41055
ENSG00000155959	VBP1	protein_coding	-0.596125	0.000204	0.00334	6.72487	0.41148
ENSG00000110811	P3H3	protein_coding	-0.588394	0.000207	0.00339	6.70879	0.39429
ENSG00000140264	SERF2	protein_coding	0.714401	0.000208	0.0034	-6.70465	0.38985
ENSG00000165389	SPTSSA	protein_coding	0.594078	0.000208	0.0034	-6.70394	0.3891
ENSG00000169592	INO80E	protein_coding	-0.863199	0.000209	0.00341	6.69921	0.38403
ENSG00000104897	SF3A2	protein_coding	-0.594595	0.000212	0.00345	6.68457	0.36833
ENSG00000030304	MUSK	protein_coding	0.621039	0.000213	0.00347	-6.67622	0.35936
ENSG00000157796	WDR19	protein_coding	0.650462	0.000213	0.00347	-6.67656	0.35973
ENSG00000120738	EGR1	protein_coding	-1.41108	0.000216	0.00349	6.666	0.34838
ENSG00000160813	PPP1R35	protein_coding	-0.616924	0.000216	0.00349	6.66608	0.34847
ENSG00000090470	PDCD7	protein_coding	-0.594638	0.00022	0.00356	6.64311	0.32373
ENSG00000108010	GLRX3	protein_coding	-0.740738	0.000225	0.00363	6.62084	0.29969
ENSG00000162545	CAMK2N1	protein_coding	0.74328	0.000228	0.00366	-6.61083	0.28886
ENSG00000258289	CHURC1	protein_coding	0.664251	0.000229	0.00368	-6.6054	0.28299
ENSG00000083312	TNPO1	protein_coding	0.787185	0.000234	0.00374	-6.58209	0.25772
ENSG00000172667	ZMAT3	protein_coding	0.775509	0.000236	0.00376	-6.57542	0.25048
ENSG00000138495	COX17	protein_coding	-0.668846	0.000238	0.00379	6.56668	0.24097
ENSG00000011105	TSPAN9	protein_coding	0.68488	0.000242	0.00385	-6.54768	0.2203
ENSG00000116260	QSOX1	protein_coding	-0.762148	0.000245	0.00388	6.53675	0.20838
ENSG00000133226	SRRM1	protein_coding	-0.791479	0.000245	0.00389	6.5348	0.20625
ENSG00000083857	FAT1	protein_coding	-0.830338	0.00025	0.00393	6.51618	0.18591
ENSG00000106546	AHR	protein_coding	-0.823609	0.000252	0.00395	6.50849	0.1775
ENSG00000204381	LAYN	protein_coding	0.731778	0.000254	0.00397	-6.50136	0.16971
ENSG00000134369	NAV1	protein_coding	-0.896115	0.000254	0.00397	6.50084	0.16913
ENSG00000172201	ID4	protein_coding	0.624471	0.00026	0.00405	-6.47602	0.14191
ENSG00000142089	IFITM3	protein_coding	0.933401	0.00026	0.00405	-6.47649	0.14243
ENSG00000181035	SLC25A42	protein_coding	0.608958	0.000263	0.00409	-6.4653	0.13013
ENSG00000085871	MGST2	protein_coding	0.615498	0.000265	0.00411	-6.45729	0.12132
ENSG00000182621	PLCB1	protein_coding	0.828936	0.000266	0.00412	-6.45427	0.11799
ENSG00000105281	SLC1A5	protein_coding	0.619571	0.000266	0.00413	-6.45178	0.11526
ENSG00000115461	IGFBP5	protein_coding	0.698936	0.000267	0.00413	-6.44975	0.11303
ENSG00000143742	SRP9	protein_coding	-0.760423	0.000267	0.00413	6.44993	0.11322
ENSG00000078098	FAP	protein_coding	-0.728855	0.000274	0.00422	6.42368	0.08426
ENSG00000148396	SEC16A	protein_coding	-0.777371	0.000276	0.00424	6.41482	0.07448
ENSG00000128283	CDC42EP1	protein_coding	0.589186	0.000278	0.00427	-6.40853	0.06751
ENSG00000105880	DLX5	protein_coding	0.650422	0.000278	0.00426	-6.41079	0.07002
ENSG00000123933	MXD4	protein_coding	1.21634	0.00028	0.00428	-6.40135	0.05957
ENSG00000013374	NUB1	protein_coding	0.707419	0.000282	0.0043	-6.39489	0.05241
ENSG00000146731	CCT6A	protein_coding	-0.682406	0.000285	0.00433	6.38598	0.04254
ENSG00000115053	NCL	protein_coding	-0.736581	0.000292	0.00443	6.35997	0.01364
ENSG00000181458	TMEM45A	protein_coding	0.625615	0.000292	0.00442	-6.36088	0.01466
ENSG00000136261	BZW2	protein_coding	-0.591505	0.000296	0.00447	6.34595	-0.00196
ENSG00000204469	PRRC2A	protein_coding	-1.06213	0.000297	0.00448	6.34338	-0.00483
ENSG00000185432	METTL7A	protein_coding	0.849118	0.000298	0.00449	-6.34197	-0.00639
ENSG00000100632	ERH	protein_coding	-0.682545	0.000301	0.00453	6.33071	-0.01896
ENSG00000162607	USP1	protein_coding	-0.642161	0.000307	0.0046	6.31248	-0.03933
ENSG00000138182	KIF20B	protein_coding	-1.31238	0.000308	0.00462	6.30628	-0.04625
ENSG00000182606	TRAK1	protein_coding	-0.737277	0.000309	0.00462	6.30589	-0.0467
ENSG00000198363	ASPH	protein_coding	-0.877315	0.000317	0.00473	6.27924	-0.07656
ENSG00000183087	GAS6	protein_coding	0.709748	0.00033	0.00487	-6.24132	-0.11921
ENSG00000129007	CALML4	protein_coding	0.639674	0.000339	0.00498	-6.21451	-0.14948
ENSG00000114270	COL7A1	protein_coding	0.961979	0.000339	0.00498	-6.21267	-0.15156
ENSG00000196591	HDAC2	protein_coding	-0.700386	0.00034	0.00499	6.20968	-0.15494
ENSG00000033100	CHPF2	protein_coding	-0.596651	0.000343	0.00502	6.20185	-0.1638
ENSG00000167645	YIF1B	protein_coding	0.66785	0.000345	0.00504	-6.19792	-0.16825
ENSG00000163191	S100A11	protein_coding	0.684087	0.000347	0.00507	-6.19111	-0.17596
ENSG00000124783	SSR1	protein_coding	-0.768998	0.000351	0.00512	6.18046	-0.18805
ENSG00000183684	ALYREF	protein_coding	-0.763009	0.000352	0.00513	6.17848	-0.19029
ENSG00000082898	XPO1	protein_coding	-0.692494	0.000352	0.00513	6.17724	-0.1917
ENSG00000124535	WRNIP1	protein_coding	-0.7191	0.000359	0.00522	6.15689	-0.21483
ENSG00000090238	YPEL3	protein_coding	0.606872	0.000366	0.00528	-6.1405	-0.23349
ENSG00000167977	KCTD5	protein_coding	-0.593138	0.000368	0.00531	6.13504	-0.23972
ENSG00000115233	PSMD14	protein_coding	-0.661203	0.000375	0.00538	6.11665	-0.26072
ENSG00000147677	EIF3H	protein_coding	0.738075	0.000376	0.00539	-6.11382	-0.26396
ENSG00000109519	GRPEL1	protein_coding	-0.613038	0.000385	0.0055	6.09067	-0.29045
ENSG00000135829	DHX9	protein_coding	-0.610981	0.000391	0.00557	6.07632	-0.30691
ENSG00000184076	UQCR10	protein_coding	0.700879	0.000391	0.00557	-6.07694	-0.30621
ENSG00000104679	R3HCC1	protein_coding	0.634001	0.000396	0.00562	-6.06398	-0.3211
ENSG00000163682	RPL9	protein_coding	0.610631	0.000405	0.00572	-6.04286	-0.3454
ENSG00000119242	CCDC92	protein_coding	0.631577	0.000407	0.00574	-6.0385	-0.35043
ENSG00000168288	MMADHC	protein_coding	-0.639033	0.000413	0.0058	6.0232	-0.36808
ENSG00000154473	BUB3	protein_coding	-0.75446	0.000432	0.00601	5.98163	-0.41621
ENSG00000138413	IDH1	protein_coding	0.594744	0.000438	0.00608	-5.9677	-0.43238
ENSG00000076003	MCM6	protein_coding	-0.704029	0.000439	0.00608	5.96656	-0.43371
ENSG00000107263	RAPGEF1	protein_coding	0.817531	0.000439	0.00609	-5.96559	-0.43483
ENSG00000184840	TMED9	protein_coding	-0.619786	0.000442	0.00612	5.95858	-0.44299
ENSG00000128928	IVD	protein_coding	0.588392	0.000444	0.00614	-5.95442	-0.44782
ENSG00000256269	HMBS	protein_coding	-0.672358	0.000448	0.00618	5.94656	-0.45698
ENSG00000117569	PTBP2	protein_coding	-0.592865	0.000454	0.00624	5.93415	-0.47145
ENSG00000175183	CSRP2	protein_coding	0.659384	0.000456	0.00627	-5.92928	-0.47713
ENSG00000034677	RNF19A	protein_coding	0.774884	0.000456	0.00626	-5.92978	-0.47654
ENSG00000156831	NSMCE2	protein_coding	0.59761	0.000457	0.00627	-5.92845	-0.47809
ENSG00000166068	SPRED1	protein_coding	-0.684164	0.00046	0.0063	5.92185	-0.4858
ENSG00000090615	GOLGA3	protein_coding	-0.70382	0.000462	0.00633	5.91752	-0.49086
ENSG00000138778	CENPE	protein_coding	-1.18435	0.000463	0.00634	5.91551	-0.49321
ENSG00000041982	TNC	protein_coding	0.605532	0.000475	0.00647	-5.89203	-0.52069
ENSG00000225648	SBDSP1	transcribed_unprocessed_pseudogene	0.610511	0.000487	0.00658	-5.86892	-0.54781
ENSG00000234118	RPL13AP6	processed_pseudogene	0.760316	0.000498	0.00669	-5.84729	-0.57326
ENSG00000131171	SH3BGRL	protein_coding	0.798408	0.000502	0.00674	-5.84025	-0.58155
ENSG00000104853	CLPTM1	protein_coding	-0.770592	0.000506	0.0068	5.83161	-0.59175
ENSG00000256043	CTSO	protein_coding	0.699879	0.000508	0.00681	-5.82908	-0.59473
ENSG00000177508	IRX3	protein_coding	-0.661527	0.000513	0.00686	5.81946	-0.60609
ENSG00000160226	C21orf2	protein_coding	0.586127	0.000515	0.00689	-5.81529	-0.61103
ENSG00000176124	DLEU1	lncRNA	-0.882194	0.000524	0.00697	5.80056	-0.62845
ENSG00000106397	PLOD3	protein_coding	-0.686483	0.000527	0.00701	5.79374	-0.63653
ENSG00000173114	LRRN3	protein_coding	0.815873	0.000529	0.00702	-5.79084	-0.63997
ENSG00000163513	TGFBR2	protein_coding	-0.585353	0.000529	0.00702	5.79119	-0.63955
ENSG00000101439	CST3	protein_coding	0.655853	0.000551	0.00725	-5.75368	-0.68411
ENSG00000169738	DCXR	protein_coding	0.728182	0.000555	0.00729	-5.74742	-0.69157
ENSG00000204977	TRIM13	protein_coding	0.608395	0.000569	0.00745	-5.72301	-0.72068
ENSG00000146122	DAAM2	protein_coding	0.710345	0.000573	0.00748	-5.71739	-0.7274
ENSG00000197043	ANXA6	protein_coding	0.642816	0.000575	0.00751	-5.71326	-0.73233
ENSG00000142669	SH3BGRL3	protein_coding	-0.788502	0.000578	0.00754	5.70934	-0.73702
ENSG00000128016	ZFP36	protein_coding	1.0206	0.000596	0.00772	-5.68178	-0.77004
ENSG00000131473	ACLY	protein_coding	-0.623587	0.000598	0.00775	5.67758	-0.77508
ENSG00000215012	C22orf29	protein_coding	0.620429	0.000601	0.00777	-5.6731	-0.78046
ENSG00000100711	ZFYVE21	protein_coding	0.770041	0.000602	0.00778	-5.67206	-0.78171
ENSG00000088832	FKBP1A	protein_coding	-0.697577	0.000606	0.00781	5.66623	-0.78872
ENSG00000109971	HSPA8	protein_coding	-0.64589	0.000616	0.00792	5.65126	-0.80673
ENSG00000037474	NSUN2	protein_coding	-0.615412	0.000631	0.00807	5.6295	-0.83297
ENSG00000117143	UAP1	protein_coding	-0.673858	0.000631	0.00807	5.62847	-0.8342
ENSG00000137575	SDCBP	protein_coding	-0.770301	0.000645	0.00822	5.60872	-0.85808
ENSG00000130635	COL5A1	protein_coding	-0.823569	0.000648	0.00824	5.60522	-0.86231
ENSG00000076043	REXO2	protein_coding	-0.680546	0.000651	0.00827	5.60138	-0.86696
ENSG00000106367	AP1S1	protein_coding	-0.656795	0.000654	0.0083	5.59693	-0.87235
ENSG00000187091	PLCD1	protein_coding	0.713598	0.000655	0.00831	-5.59527	-0.87437
ENSG00000141696	P3H4	protein_coding	-0.645723	0.000659	0.00835	5.58915	-0.88177
ENSG00000173540	GMPPB	protein_coding	-0.724777	0.00066	0.00835	5.5885	-0.88257
ENSG00000100258	LMF2	protein_coding	-0.710869	0.000668	0.00842	5.57761	-0.89579
ENSG00000101236	RNF24	protein_coding	-0.608203	0.000669	0.00844	5.57581	-0.89797
ENSG00000080546	SESN1	protein_coding	0.597236	0.000676	0.0085	-5.56703	-0.90863
ENSG00000011304	PTBP1	protein_coding	-0.600654	0.000692	0.00865	5.54572	-0.93456
ENSG00000026297	RNASET2	protein_coding	0.610028	0.000703	0.00875	-5.5315	-0.95191
ENSG00000164125	FAM198B	protein_coding	-0.63018	0.000707	0.00879	5.52637	-0.95818
ENSG00000169246	NPIPB3	protein_coding	-0.679049	0.000707	0.00879	5.52661	-0.95788
ENSG00000140995	DEF8	protein_coding	-0.621271	0.000709	0.0088	5.52396	-0.96111
ENSG00000244754	N4BP2L2	protein_coding	0.596787	0.000709	0.0088	-5.52348	-0.96171
ENSG00000148248	SURF4	protein_coding	-0.665986	0.00073	0.00901	5.49802	-0.99285
ENSG00000186010	NDUFA13	protein_coding	0.656988	0.000751	0.00921	-5.47206	-1.0247
ENSG00000176978	DPP7	protein_coding	0.623183	0.000769	0.00938	-5.45063	-1.05105
ENSG00000012061	ERCC1	protein_coding	0.685374	0.00077	0.00938	-5.45035	-1.0514
ENSG00000182670	TTC3	protein_coding	-0.595544	0.00078	0.00947	5.43887	-1.06555
ENSG00000188636	LDOC1L	protein_coding	-0.9704	0.000786	0.00954	5.43114	-1.07509
ENSG00000128708	HAT1	protein_coding	-0.854277	0.000793	0.0096	5.42349	-1.08453
ENSG00000090013	BLVRB	protein_coding	0.705023	0.0008	0.00966	-5.41602	-1.09376
ENSG00000148516	ZEB1	protein_coding	0.626493	0.000809	0.00973	-5.40627	-1.10582
ENSG00000108559	NUP88	protein_coding	-0.672134	0.000815	0.00978	5.39919	-1.11459
ENSG00000105011	ASF1B	protein_coding	-0.693757	0.000826	0.00989	5.38705	-1.12964
ENSG00000143390	RFX5	protein_coding	-0.588324	0.000826	0.00988	5.38774	-1.12878
ENSG00000130726	TRIM28	protein_coding	-0.585934	0.000827	0.00989	5.38642	-1.13042
ENSG00000139726	DENR	protein_coding	-0.591405	0.000832	0.00993	5.38077	-1.13743
ENSG00000138382	METTL5	protein_coding	-0.654748	0.000845	0.01	5.36734	-1.15411
ENSG00000177666	PNPLA2	protein_coding	0.809713	0.000879	0.0104	-5.33281	-1.19712
ENSG00000269713	NBPF9	protein_coding	1.46719	0.000922	0.0108	-5.29082	-1.24964
ENSG00000154096	THY1	protein_coding	-0.604034	0.00093	0.0108	5.28373	-1.25854
ENSG00000198792	TMEM184B	protein_coding	-0.647405	0.000934	0.0109	5.27967	-1.26363
ENSG00000175215	CTDSP2	protein_coding	0.682735	0.000935	0.0109	-5.27866	-1.26489
ENSG00000163812	ZDHHC3	protein_coding	0.593319	0.000963	0.0111	-5.25299	-1.29717
ENSG00000157036	EXOG	protein_coding	-0.716979	0.000969	0.0112	5.24759	-1.30397
ENSG00000180185	FAHD1	protein_coding	-0.591891	0.000971	0.0112	5.24555	-1.30655
ENSG00000099385	BCL7C	protein_coding	-0.646228	0.000974	0.0112	5.24329	-1.30939
ENSG00000153071	DAB2	protein_coding	-0.587745	0.000976	0.0113	5.24141	-1.31176
ENSG00000156299	TIAM1	protein_coding	-0.69683	0.000978	0.0113	5.23925	-1.31448
ENSG00000105223	PLD3	protein_coding	0.929694	0.000981	0.0113	-5.23723	-1.31703
ENSG00000198830	HMGN2	protein_coding	-0.721177	0.000989	0.0114	5.22965	-1.32659
ENSG00000147155	EBP	protein_coding	-0.596338	0.00103	0.0118	5.19168	-1.37463
ENSG00000198841	KTI12	protein_coding	-0.608879	0.00103	0.0117	5.19735	-1.36744
ENSG00000119979	FAM45A	protein_coding	0.612499	0.00104	0.0119	-5.18244	-1.38634
ENSG00000152784	PRDM8	protein_coding	-0.622202	0.00105	0.0119	5.17623	-1.39423
ENSG00000203812	HIST2H2AA3	protein_coding	0.598348	0.00107	0.0121	-5.15783	-1.41762
ENSG00000102978	POLR2C	protein_coding	-0.643082	0.00108	0.0122	5.15516	-1.42101
ENSG00000140416	TPM1	protein_coding	-0.624965	0.00108	0.0122	5.1503	-1.4272
ENSG00000105373	GLTSCR2	protein_coding	0.613874	0.0011	0.0124	-5.13563	-1.44591
ENSG00000211584	SLC48A1	protein_coding	0.625887	0.00112	0.0125	-5.12616	-1.45799
ENSG00000137124	ALDH1B1	protein_coding	0.629028	0.00113	0.0126	-5.11131	-1.47697
ENSG00000102858	MGRN1	protein_coding	-0.749083	0.00113	0.0126	5.1175	-1.46905
ENSG00000126934	MAP2K2	protein_coding	0.661222	0.00115	0.0128	-5.10139	-1.48967
ENSG00000050820	BCAR1	protein_coding	-0.624726	0.00116	0.0128	5.09491	-1.49796
ENSG00000213412	HNRNPA1P33	processed_pseudogene	-0.591941	0.00116	0.0129	5.09241	-1.50116
ENSG00000135046	ANXA1	protein_coding	-0.872344	0.00119	0.0131	5.06873	-1.53155
ENSG00000187837	HIST1H1C	protein_coding	0.59736	0.00122	0.0133	-5.05153	-1.55369
ENSG00000082153	BZW1	protein_coding	-0.714634	0.00124	0.0136	5.03299	-1.57757
ENSG00000206394	CLIC1	protein_coding	-0.664059	0.00124	0.0136	5.0351	-1.57485
ENSG00000218336	TENM3	protein_coding	-0.741492	0.00124	0.0136	5.0329	-1.57769
ENSG00000205581	HMGN1	protein_coding	-0.875723	0.0013	0.0141	4.9932	-1.62903
ENSG00000159216	RUNX1	protein_coding	-0.604103	0.0013	0.0141	4.99453	-1.6273
ENSG00000087303	NID2	protein_coding	0.64181	0.00131	0.0141	-4.99254	-1.62988
ENSG00000108774	RAB5C	protein_coding	-0.603988	0.00132	0.0143	4.98035	-1.64569
ENSG00000143569	UBAP2L	protein_coding	-0.683008	0.00132	0.0143	4.98008	-1.64604
ENSG00000178896	EXOSC4	protein_coding	-0.587368	0.00134	0.0145	4.96787	-1.6619
ENSG00000105270	CLIP3	protein_coding	0.887518	0.00135	0.0145	-4.96301	-1.66822
ENSG00000105976	MET	protein_coding	-0.639839	0.00135	0.0145	4.96108	-1.67072
ENSG00000137497	NUMA1	protein_coding	-0.757923	0.00137	0.0147	4.95011	-1.685
ENSG00000135315	CEP162	protein_coding	0.647437	0.00138	0.0148	-4.94389	-1.6931
ENSG00000074842	MYDGF	protein_coding	-1.34662	0.00138	0.0147	4.94553	-1.69097
ENSG00000167674	HDGFRP2	protein_coding	-0.702946	0.00139	0.0148	4.93889	-1.69961
ENSG00000173166	RAPH1	protein_coding	-0.624065	0.00139	0.0148	4.93717	-1.70186
ENSG00000096746	HNRNPH3	protein_coding	-0.728014	0.0014	0.0149	4.93438	-1.7055
ENSG00000101160	CTSZ	protein_coding	-0.801913	0.00142	0.0151	4.91975	-1.72459
ENSG00000143013	LMO4	protein_coding	-0.59198	0.00142	0.015	4.92351	-1.71968
ENSG00000137337	MDC1	protein_coding	-0.678809	0.0015	0.0157	4.87487	-1.78337
ENSG00000143947	RPS27A	protein_coding	0.621943	0.00153	0.0159	-4.86061	-1.8021
ENSG00000157106	SMG1	protein_coding	-0.6049	0.00154	0.016	4.85401	-1.81078
ENSG00000110958	PTGES3	protein_coding	-0.666066	0.00157	0.0163	4.83781	-1.83212
ENSG00000167157	PRRX2	protein_coding	0.783918	0.00159	0.0164	-4.8274	-1.84584
ENSG00000130309	COLGALT1	protein_coding	-0.676134	0.0016	0.0165	4.82346	-1.85104
ENSG00000170860	LSM3	protein_coding	-0.762438	0.00162	0.0166	4.81318	-1.86462
ENSG00000169213	RAB3B	protein_coding	-0.775593	0.00168	0.0171	4.78085	-1.90743
ENSG00000204149	AGAP6	protein_coding	-0.610248	0.00175	0.0177	4.74688	-1.95256
ENSG00000172534	HCFC1	protein_coding	-0.746847	0.00176	0.0177	4.74571	-1.95412
ENSG00000137403	HLA-F	protein_coding	0.600611	0.00181	0.0181	-4.72264	-1.98486
ENSG00000108175	ZMIZ1	protein_coding	-0.916931	0.00186	0.0185	4.69945	-2.01585
ENSG00000164932	CTHRC1	protein_coding	-0.5994	0.00194	0.0192	4.66348	-2.06408
ENSG00000092445	TYRO3	protein_coding	-0.58918	0.00197	0.0194	4.65191	-2.07963
ENSG00000178719	GRINA	protein_coding	-0.733289	0.00204	0.0199	4.62334	-2.11811
ENSG00000162851	TFB2M	protein_coding	-0.620078	0.00206	0.02	4.61707	-2.12656
ENSG00000087884	AAMDC	protein_coding	0.682119	0.00208	0.0202	-4.60871	-2.13785
ENSG00000157766	ACAN	protein_coding	0.682354	0.00208	0.0202	-4.6075	-2.13948
ENSG00000136378	ADAMTS7	protein_coding	0.639197	0.00208	0.0202	-4.60656	-2.14076
ENSG00000130702	LAMA5	protein_coding	0.620993	0.00228	0.0217	-4.53309	-2.24042
ENSG00000123505	AMD1	protein_coding	-0.787168	0.00238	0.0225	4.4992	-2.28665
ENSG00000152518	ZFP36L2	protein_coding	0.676366	0.0024	0.0226	-4.49414	-2.29356
ENSG00000244486	SCARF2	protein_coding	0.640155	0.00241	0.0227	-4.48966	-2.29969
ENSG00000198563	DDX39B	protein_coding	-0.680625	0.00244	0.0229	4.48218	-2.30993
ENSG00000214223	HNRNPA1P10	processed_pseudogene	-0.685863	0.00246	0.023	4.47273	-2.32287
ENSG00000004700	RECQL	protein_coding	-0.619475	0.00246	0.023	4.47472	-2.32014
ENSG00000151422	FER	protein_coding	0.636787	0.00258	0.0239	-4.4365	-2.37262
ENSG00000198839	ZNF277	protein_coding	0.655328	0.00273	0.0249	-4.39273	-2.43297
ENSG00000142657	PGD	protein_coding	0.776067	0.00277	0.0252	-4.38063	-2.44968
ENSG00000129083	COPB1	protein_coding	-0.694357	0.00285	0.0258	4.35934	-2.47918
ENSG00000181404	WASH1	protein_coding	0.776827	0.003	0.0268	-4.3184	-2.53605
ENSG00000129515	SNX6	protein_coding	0.62222	0.00305	0.0273	-4.30419	-2.55585
ENSG00000166825	ANPEP	protein_coding	-0.733506	0.00327	0.0288	4.25171	-2.62921
ENSG00000197903	HIST1H2BK	protein_coding	0.611381	0.00327	0.0288	-4.25185	-2.62902
ENSG00000118939	UCHL3	protein_coding	-0.684266	0.00327	0.0288	4.25037	-2.63109
ENSG00000105323	HNRNPUL1	protein_coding	-0.629921	0.00341	0.0298	4.21978	-2.67404
ENSG00000154589	LY96	protein_coding	-0.585672	0.00342	0.0299	4.21651	-2.67863
ENSG00000143384	MCL1	protein_coding	0.587298	0.00348	0.0302	-4.20386	-2.69644
ENSG00000184347	SLIT3	protein_coding	-0.638523	0.0035	0.0304	4.19824	-2.70435
ENSG00000135926	TMBIM1	protein_coding	0.668037	0.00373	0.032	-4.1502	-2.7722
ENSG00000142459	EVI5L	protein_coding	0.614864	0.00375	0.0321	-4.14673	-2.77711
ENSG00000100994	PYGB	protein_coding	0.59333	0.00375	0.0321	-4.14577	-2.77848
ENSG00000176393	RNPEP	protein_coding	0.648751	0.00395	0.0335	-4.10623	-2.83459
ENSG00000167978	SRRM2	protein_coding	-0.804938	0.00412	0.0345	4.0739	-2.88061
ENSG00000196498	NCOR2	protein_coding	-0.871057	0.00413	0.0345	4.07346	-2.88124
ENSG00000077235	GTF3C1	protein_coding	-0.668774	0.00416	0.0347	4.06758	-2.88963
ENSG00000102024	PLS3	protein_coding	-0.67051	0.00417	0.0348	4.0656	-2.89245
ENSG00000118855	MFSD1	protein_coding	-0.657552	0.00423	0.0351	4.05555	-2.9068
ENSG00000072778	ACADVL	protein_coding	-0.697602	0.00455	0.0374	3.99952	-2.98705
ENSG00000182752	PAPPA	protein_coding	0.595591	0.00491	0.0397	-3.943	-3.06843
ENSG00000111676	ATN1	protein_coding	-0.586866	0.00502	0.0404	3.92663	-3.09208
ENSG00000159403	C1R	protein_coding	0.895506	0.00518	0.0414	-3.90318	-3.12601
ENSG00000125691	RPL23	protein_coding	0.606246	0.00538	0.0426	-3.87517	-3.16664
ENSG00000138834	MAPK8IP3	protein_coding	-0.590217	0.0061	0.0471	3.7822	-3.3022
ENSG00000185499	MUC1	protein_coding	0.925665	0.00612	0.0472	-3.78022	-3.30511
ENSG00000080845	DLGAP4	protein_coding	-0.691491	0.00632	0.0484	3.75591	-3.34073
ENSG00000144674	GOLGA4	protein_coding	-0.585711	0.00639	0.0488	3.74789	-3.3525
ENSG00000167693	NXN	protein_coding	0.605252	0.00646	0.0492	-3.73982	-3.36435
ENSG00000057757	PITHD1	protein_coding	-0.871364	0.00646	0.0492	3.74006	-3.36401
